# Supplementary material for: Metagenomic insights to bacterial communities, functional traits, and soil health in banana smallholder agroecosystems of Kenya
Source: Front Microbiol. 2025 May 30;16:1582271. doi: 10.3389/fmicb.2025.1582271 (PMC12162901; doi:10.3389/fmicb.2025.1582271)
Supplement: Supplementary file 1 [file Data_Sheet_1.csv]

Supplementary material 7: D3_sample.KO.names
	Name	Path
K00001	alcohol dehydrogenase [EC:1.1.1.1]	Metabolism; Carbohydrate metabolism; Glycolysis / Gluconeogenesis | Metabolism; Lipid metabolism; Fatty acid degradation | Metabolism; Amino acid metabolism; Tyrosine metabolism | Metabolism; Metabolism of cofactors and vitamins; Retinol metabolism | Metabolism; Xenobiotics biodegradation and metabolism; Chloroalkane and chloroalkene degradation | Metabolism; Xenobiotics biodegradation and metabo…
K00002	alcohol dehydrogenase (NADP+) [EC:1.1.1.2]	Metabolism; Carbohydrate metabolism; Glycolysis / Gluconeogenesis | Metabolism; Carbohydrate metabolism; Pentose and glucuronate interconversions | Metabolism; Lipid metabolism; Glycerolipid metabolism | Metabolism; Xenobiotics biodegradation and metabolism; Caprolactam degradation | Brite Hierarchies; Protein families: signaling and cellular processes; Exosome
K00003	homoserine dehydrogenase [EC:1.1.1.3]	Metabolism; Amino acid metabolism; Glycine, serine and threonine metabolism | Metabolism; Amino acid metabolism; Cysteine and methionine metabolism | Metabolism; Amino acid metabolism; Lysine biosynthesis
K00004	(R,R)-butanediol dehydrogenase / meso-butanediol dehydrogenase / diacetyl reductase [EC:1.1.1.4 1.1.1.- 1.1.1.303]	Metabolism; Carbohydrate metabolism; Butanoate metabolism
K00005	glycerol dehydrogenase [EC:1.1.1.6]	Metabolism; Carbohydrate metabolism; Propanoate metabolism | Metabolism; Lipid metabolism; Glycerolipid metabolism
K00007	D-arabinitol 4-dehydrogenase [EC:1.1.1.11]	Metabolism; Carbohydrate metabolism; Pentose and glucuronate interconversions | Metabolism; Carbohydrate metabolism; Fructose and mannose metabolism
K00008	L-iditol 2-dehydrogenase [EC:1.1.1.14]	Metabolism; Carbohydrate metabolism; Pentose and glucuronate interconversions | Metabolism; Carbohydrate metabolism; Fructose and mannose metabolism
K00009	mannitol-1-phosphate 5-dehydrogenase [EC:1.1.1.17]	Metabolism; Carbohydrate metabolism; Fructose and mannose metabolism
K00010	myo-inositol 2-dehydrogenase / D-chiro-inositol 1-dehydrogenase [EC:1.1.1.18 1.1.1.369]	Metabolism; Carbohydrate metabolism; Inositol phosphate metabolism | Metabolism; Biosynthesis of other secondary metabolites; Streptomycin biosynthesis
K00011	aldehyde reductase [EC:1.1.1.21]	Metabolism; Carbohydrate metabolism; Pentose and glucuronate interconversions | Metabolism; Carbohydrate metabolism; Fructose and mannose metabolism | Metabolism; Carbohydrate metabolism; Galactose metabolism | Metabolism; Lipid metabolism; Glycerolipid metabolism | Metabolism; Metabolism of cofactors and vitamins; Folate biosynthesis
K00012	UDPglucose 6-dehydrogenase [EC:1.1.1.22]	Metabolism; Carbohydrate metabolism; Pentose and glucuronate interconversions | Metabolism; Carbohydrate metabolism; Ascorbate and aldarate metabolism | Metabolism; Carbohydrate metabolism; Amino sugar and nucleotide sugar metabolism
K00013	histidinol dehydrogenase [EC:1.1.1.23]	Metabolism; Amino acid metabolism; Histidine metabolism
K00014	shikimate dehydrogenase [EC:1.1.1.25]	Metabolism; Amino acid metabolism; Phenylalanine, tyrosine and tryptophan biosynthesis
K00015	glyoxylate reductase [EC:1.1.1.26]	Metabolism; Carbohydrate metabolism; Glyoxylate and dicarboxylate metabolism
K00016	L-lactate dehydrogenase [EC:1.1.1.27]	Metabolism; Carbohydrate metabolism; Glycolysis / Gluconeogenesis | Metabolism; Carbohydrate metabolism; Pyruvate metabolism | Metabolism; Carbohydrate metabolism; Propanoate metabolism | Metabolism; Amino acid metabolism; Cysteine and methionine metabolism | Organismal Systems; Endocrine system; Glucagon signaling pathway | Brite Hierarchies; Protein families: signaling and cellular processes; E…
K00018	glycerate dehydrogenase [EC:1.1.1.29]	Metabolism; Carbohydrate metabolism; Glyoxylate and dicarboxylate metabolism | Metabolism; Energy metabolism; Methane metabolism | Metabolism; Amino acid metabolism; Glycine, serine and threonine metabolism
K00019	3-hydroxybutyrate dehydrogenase [EC:1.1.1.30]	Metabolism; Carbohydrate metabolism; Butanoate metabolism | Metabolism; Lipid metabolism; Synthesis and degradation of ketone bodies
K00020	3-hydroxyisobutyrate dehydrogenase [EC:1.1.1.31]	Metabolism; Amino acid metabolism; Valine, leucine and isoleucine degradation
K00021	hydroxymethylglutaryl-CoA reductase (NADPH) [EC:1.1.1.34]	Metabolism; Metabolism of terpenoids and polyketides; Terpenoid backbone biosynthesis | Environmental Information Processing; Signal transduction; AMPK signaling pathway | Organismal Systems; Digestive system; Bile secretion
K00022	3-hydroxyacyl-CoA dehydrogenase [EC:1.1.1.35]	Metabolism; Carbohydrate metabolism; Butanoate metabolism | Metabolism; Lipid metabolism; Fatty acid elongation | Metabolism; Lipid metabolism; Fatty acid degradation | Metabolism; Amino acid metabolism; Valine, leucine and isoleucine degradation | Metabolism; Amino acid metabolism; Lysine degradation | Metabolism; Amino acid metabolism; Tryptophan metabolism | Metabolism; Metabolism of terpenoid…
K00023	acetoacetyl-CoA reductase [EC:1.1.1.36]	Metabolism; Carbohydrate metabolism; Glyoxylate and dicarboxylate metabolism | Metabolism; Carbohydrate metabolism; Butanoate metabolism
K00024	malate dehydrogenase [EC:1.1.1.37]	Metabolism; Carbohydrate metabolism; Citrate cycle (TCA cycle) | Metabolism; Carbohydrate metabolism; Pyruvate metabolism | Metabolism; Carbohydrate metabolism; Glyoxylate and dicarboxylate metabolism | Metabolism; Energy metabolism; Carbon fixation in photosynthetic organisms | Metabolism; Energy metabolism; Carbon fixation pathways in prokaryotes | Metabolism; Energy metabolism; Methane metabol…
K00027	malate dehydrogenase (oxaloacetate-decarboxylating) [EC:1.1.1.38]	Metabolism; Carbohydrate metabolism; Pyruvate metabolism | Environmental Information Processing; Signal transduction; Two-component system
K00029	malate dehydrogenase (oxaloacetate-decarboxylating)(NADP+) [EC:1.1.1.40]	Metabolism; Carbohydrate metabolism; Pyruvate metabolism | Metabolism; Energy metabolism; Carbon fixation in photosynthetic organisms
K00030	isocitrate dehydrogenase (NAD+) [EC:1.1.1.41]	Metabolism; Carbohydrate metabolism; Citrate cycle (TCA cycle)
K00031	isocitrate dehydrogenase [EC:1.1.1.42]	Metabolism; Carbohydrate metabolism; Citrate cycle (TCA cycle) | Metabolism; Energy metabolism; Carbon fixation pathways in prokaryotes | Metabolism; Metabolism of other amino acids; Glutathione metabolism | Cellular Processes; Transport and catabolism; Peroxisome
K00032	phosphogluconate 2-dehydrogenase [EC:1.1.1.43]	Metabolism; Carbohydrate metabolism; Pentose phosphate pathway | Metabolism; Metabolism of other amino acids; Glutathione metabolism
K00033	6-phosphogluconate dehydrogenase [EC:1.1.1.44 1.1.1.343]	Metabolism; Carbohydrate metabolism; Pentose phosphate pathway | Metabolism; Metabolism of other amino acids; Glutathione metabolism
K00034	glucose 1-dehydrogenase [EC:1.1.1.47]	Metabolism; Carbohydrate metabolism; Pentose phosphate pathway
K00035	D-galactose 1-dehydrogenase [EC:1.1.1.48]	Metabolism; Carbohydrate metabolism; Galactose metabolism
K00036	glucose-6-phosphate 1-dehydrogenase [EC:1.1.1.49 1.1.1.363]	Metabolism; Carbohydrate metabolism; Pentose phosphate pathway | Metabolism; Metabolism of other amino acids; Glutathione metabolism | Human Diseases; Cancers: Overview; Central carbon metabolism in cancer | Brite Hierarchies; Protein families: signaling and cellular processes; Exosome
K00038	3alpha(or 20beta)-hydroxysteroid dehydrogenase [EC:1.1.1.53]	Metabolism; Lipid metabolism; Steroid hormone biosynthesis
K00039	ribitol 2-dehydrogenase [EC:1.1.1.56]	Metabolism; Carbohydrate metabolism; Pentose and glucuronate interconversions
K00040	fructuronate reductase [EC:1.1.1.57]	Metabolism; Carbohydrate metabolism; Pentose and glucuronate interconversions
K00041	tagaturonate reductase [EC:1.1.1.58]	Metabolism; Carbohydrate metabolism; Pentose and glucuronate interconversions
K00042	2-hydroxy-3-oxopropionate reductase [EC:1.1.1.60]	Metabolism; Carbohydrate metabolism; Glyoxylate and dicarboxylate metabolism
K00043	4-hydroxybutyrate dehydrogenase [EC:1.1.1.61]	Metabolism; Carbohydrate metabolism; Butanoate metabolism
K00044	17beta-estradiol 17-dehydrogenase [EC:1.1.1.62]	Metabolism; Lipid metabolism; Steroid hormone biosynthesis | Organismal Systems; Endocrine system; Ovarian steroidogenesis
K00045	mannitol 2-dehydrogenase [EC:1.1.1.67]	Metabolism; Carbohydrate metabolism; Fructose and mannose metabolism
K00046	gluconate 5-dehydrogenase [EC:1.1.1.69]	Not Included in Pathway or Brite; Unclassified: metabolism; Enzymes with EC numbers
K00048	lactaldehyde reductase [EC:1.1.1.77]	Metabolism; Carbohydrate metabolism; Glyoxylate and dicarboxylate metabolism | Metabolism; Carbohydrate metabolism; Propanoate metabolism
K00049	glyoxylate/hydroxypyruvate reductase [EC:1.1.1.79 1.1.1.81]	Metabolism; Carbohydrate metabolism; Pyruvate metabolism | Metabolism; Carbohydrate metabolism; Glyoxylate and dicarboxylate metabolism | Metabolism; Amino acid metabolism; Glycine, serine and threonine metabolism
K00050	hydroxypyruvate reductase [EC:1.1.1.81]	Metabolism; Carbohydrate metabolism; Glyoxylate and dicarboxylate metabolism | Metabolism; Amino acid metabolism; Glycine, serine and threonine metabolism
K00052	3-isopropylmalate dehydrogenase [EC:1.1.1.85]	Metabolism; Carbohydrate metabolism; C5-Branched dibasic acid metabolism | Metabolism; Amino acid metabolism; Valine, leucine and isoleucine biosynthesis
K00053	ketol-acid reductoisomerase [EC:1.1.1.86]	Metabolism; Amino acid metabolism; Valine, leucine and isoleucine biosynthesis | Metabolism; Metabolism of cofactors and vitamins; Pantothenate and CoA biosynthesis
K00054	hydroxymethylglutaryl-CoA reductase [EC:1.1.1.88]	Metabolism; Metabolism of terpenoids and polyketides; Terpenoid backbone biosynthesis
K00055	aryl-alcohol dehydrogenase [EC:1.1.1.90]	Metabolism; Amino acid metabolism; Tyrosine metabolism | Metabolism; Amino acid metabolism; Phenylalanine metabolism | Metabolism; Xenobiotics biodegradation and metabolism; Toluene degradation | Metabolism; Xenobiotics biodegradation and metabolism; Xylene degradation
K00057	glycerol-3-phosphate dehydrogenase (NAD(P)+) [EC:1.1.1.94]	Metabolism; Lipid metabolism; Glycerophospholipid metabolism
K00058	D-3-phosphoglycerate dehydrogenase / 2-oxoglutarate reductase [EC:1.1.1.95 1.1.1.399]	Metabolism; Energy metabolism; Methane metabolism | Metabolism; Amino acid metabolism; Glycine, serine and threonine metabolism | Brite Hierarchies; Protein families: signaling and cellular processes; Exosome
K00059	3-oxoacyl-[acyl-carrier protein] reductase [EC:1.1.1.100]	Metabolism; Lipid metabolism; Fatty acid biosynthesis | Metabolism; Metabolism of cofactors and vitamins; Biotin metabolism | Metabolism; Biosynthesis of other secondary metabolites; Prodigiosin biosynthesis | Brite Hierarchies; Protein families: metabolism; Lipid biosynthesis proteins
K00060	threonine 3-dehydrogenase [EC:1.1.1.103]	Metabolism; Amino acid metabolism; Glycine, serine and threonine metabolism
K00061	11-cis-retinol dehydrogenase [EC:1.1.1.315]	Metabolism; Metabolism of cofactors and vitamins; Retinol metabolism
K00062	D-arabinose 1-dehydrogenase [EC:1.1.1.116]	Not Included in Pathway or Brite; Unclassified: metabolism; Enzymes with EC numbers
K00064	D-threo-aldose 1-dehydrogenase [EC:1.1.1.122]	Metabolism; Carbohydrate metabolism; Fructose and mannose metabolism | Metabolism; Carbohydrate metabolism; Ascorbate and aldarate metabolism
K00065	2-dehydro-3-deoxy-D-gluconate 5-dehydrogenase [EC:1.1.1.127]	Metabolism; Carbohydrate metabolism; Pentose and glucuronate interconversions
K00066	GDP-mannose 6-dehydrogenase [EC:1.1.1.132]	Metabolism; Carbohydrate metabolism; Fructose and mannose metabolism | Metabolism; Carbohydrate metabolism; Amino sugar and nucleotide sugar metabolism | Environmental Information Processing; Signal transduction; Two-component system
K00067	dTDP-4-dehydrorhamnose reductase [EC:1.1.1.133]	Metabolism; Metabolism of terpenoids and polyketides; Polyketide sugar unit biosynthesis | Metabolism; Biosynthesis of other secondary metabolites; Streptomycin biosynthesis
K00068	sorbitol-6-phosphate 2-dehydrogenase [EC:1.1.1.140]	Metabolism; Carbohydrate metabolism; Fructose and mannose metabolism
K00069	15-hydroxyprostaglandin dehydrogenase (NAD) [EC:1.1.1.141]	Human Diseases; Cancers: Overview; Transcriptional misregulation in cancer | Brite Hierarchies; Protein families: signaling and cellular processes; Exosome
K00071	corticosteroid 11-beta-dehydrogenase isozyme 2 [EC:1.1.1.-]	Metabolism; Lipid metabolism; Steroid hormone biosynthesis | Organismal Systems; Excretory system; Aldosterone-regulated sodium reabsorption
K00072	sepiapterin reductase [EC:1.1.1.153]	Metabolism; Metabolism of cofactors and vitamins; Folate biosynthesis | Brite Hierarchies; Protein families: signaling and cellular processes; Exosome
K00073	ureidoglycolate dehydrogenase (NAD+) [EC:1.1.1.350]	Metabolism; Nucleotide metabolism; Purine metabolism
K00074	3-hydroxybutyryl-CoA dehydrogenase [EC:1.1.1.157]	Metabolism; Carbohydrate metabolism; Butanoate metabolism | Metabolism; Amino acid metabolism; Phenylalanine metabolism | Metabolism; Xenobiotics biodegradation and metabolism; Benzoate degradation
K00075	UDP-N-acetylmuramate dehydrogenase [EC:1.3.1.98]	Metabolism; Carbohydrate metabolism; Amino sugar and nucleotide sugar metabolism | Metabolism; Glycan biosynthesis and metabolism; Peptidoglycan biosynthesis | Brite Hierarchies; Protein families: metabolism; Peptidoglycan biosynthesis and degradation proteins
K00076	7-alpha-hydroxysteroid dehydrogenase [EC:1.1.1.159]	Metabolism; Lipid metabolism; Secondary bile acid biosynthesis
K00077	2-dehydropantoate 2-reductase [EC:1.1.1.169]	Metabolism; Metabolism of cofactors and vitamins; Pantothenate and CoA biosynthesis
K00078	dihydrodiol dehydrogenase / D-xylose 1-dehydrogenase (NADP) [EC:1.3.1.20 1.1.1.179]	Metabolism; Carbohydrate metabolism; Pentose and glucuronate interconversions | Metabolism; Xenobiotics biodegradation and metabolism; Metabolism of xenobiotics by cytochrome P450
K00079	carbonyl reductase 1 [EC:1.1.1.184 1.1.1.189 1.1.1.197]	Metabolism; Lipid metabolism; Arachidonic acid metabolism | Metabolism; Metabolism of cofactors and vitamins; Folate biosynthesis | Metabolism; Xenobiotics biodegradation and metabolism; Metabolism of xenobiotics by cytochrome P450 | Human Diseases; Cancers: Overview; Chemical carcinogenesis
K00081	carbonyl reductase 2 [EC:1.1.1.184]	Metabolism; Lipid metabolism; Arachidonic acid metabolism | Metabolism; Xenobiotics biodegradation and metabolism; Metabolism of xenobiotics by cytochrome P450
K00082	5-amino-6-(5-phosphoribosylamino)uracil reductase [EC:1.1.1.193]	Metabolism; Metabolism of cofactors and vitamins; Riboflavin metabolism
K00084	carbonyl reductase 3 [EC:1.1.1.184]	Metabolism; Lipid metabolism; Arachidonic acid metabolism | Metabolism; Xenobiotics biodegradation and metabolism; Metabolism of xenobiotics by cytochrome P450
K00086	1,3-propanediol dehydrogenase [EC:1.1.1.202]	Metabolism; Carbohydrate metabolism; Propanoate metabolism | Metabolism; Lipid metabolism; Glycerolipid metabolism
K00087	xanthine dehydrogenase molybdenum-binding subunit [EC:1.17.1.4]	Metabolism; Nucleotide metabolism; Purine metabolism
K00088	IMP dehydrogenase [EC:1.1.1.205]	Metabolism; Nucleotide metabolism; Purine metabolism | Metabolism; Xenobiotics biodegradation and metabolism; Drug metabolism - other enzymes | Brite Hierarchies; Protein families: signaling and cellular processes; Exosome
K00090	glyoxylate/hydroxypyruvate/2-ketogluconate reductase [EC:1.1.1.79 1.1.1.81 1.1.1.215]	Metabolism; Carbohydrate metabolism; Pentose phosphate pathway | Metabolism; Carbohydrate metabolism; Pyruvate metabolism | Metabolism; Carbohydrate metabolism; Glyoxylate and dicarboxylate metabolism | Metabolism; Amino acid metabolism; Glycine, serine and threonine metabolism
K00091	dihydroflavonol-4-reductase [EC:1.1.1.219]	Not Included in Pathway or Brite; Unclassified: metabolism; Enzymes with EC numbers
K00094	galactitol-1-phosphate 5-dehydrogenase [EC:1.1.1.251]	Metabolism; Carbohydrate metabolism; Galactose metabolism
K00096	glycerol-1-phosphate dehydrogenase [NAD(P)+] [EC:1.1.1.261]	Metabolism; Lipid metabolism; Glycerophospholipid metabolism
K00097	4-hydroxythreonine-4-phosphate dehydrogenase [EC:1.1.1.262]	Metabolism; Metabolism of cofactors and vitamins; Vitamin B6 metabolism
K00098	L-idonate 5-dehydrogenase [EC:1.1.1.264]	Not Included in Pathway or Brite; Unclassified: metabolism; Enzymes with EC numbers
K00099	1-deoxy-D-xylulose-5-phosphate reductoisomerase [EC:1.1.1.267]	Metabolism; Metabolism of terpenoids and polyketides; Terpenoid backbone biosynthesis
K00100	butanol dehydrogenase [EC:1.1.1.-]	Metabolism; Carbohydrate metabolism; Butanoate metabolism
K00101	L-lactate dehydrogenase (cytochrome) [EC:1.1.2.3]	Metabolism; Carbohydrate metabolism; Pyruvate metabolism
K00102	D-lactate dehydrogenase (cytochrome) [EC:1.1.2.4]	Metabolism; Carbohydrate metabolism; Pyruvate metabolism
K00103	L-gulonolactone oxidase [EC:1.1.3.8]	Metabolism; Carbohydrate metabolism; Ascorbate and aldarate metabolism
K00104	glycolate oxidase [EC:1.1.3.15]	Metabolism; Carbohydrate metabolism; Glyoxylate and dicarboxylate metabolism
K00106	xanthine dehydrogenase/oxidase [EC:1.17.1.4 1.17.3.2]	Metabolism; Nucleotide metabolism; Purine metabolism | Metabolism; Biosynthesis of other secondary metabolites; Caffeine metabolism | Metabolism; Xenobiotics biodegradation and metabolism; Drug metabolism - other enzymes | Cellular Processes; Transport and catabolism; Peroxisome | Brite Hierarchies; Protein families: signaling and cellular processes; Exosome
K00107	D-arabinono-1,4-lactone oxidase [EC:1.1.3.37]	Not Included in Pathway or Brite; Unclassified: metabolism; Enzymes with EC numbers
K00108	choline dehydrogenase [EC:1.1.99.1]	Metabolism; Amino acid metabolism; Glycine, serine and threonine metabolism
K00109	2-hydroxyglutarate dehydrogenase [EC:1.1.99.2]	Metabolism; Carbohydrate metabolism; Butanoate metabolism
K00111	glycerol-3-phosphate dehydrogenase [EC:1.1.5.3]	Metabolism; Lipid metabolism; Glycerophospholipid metabolism
K00112	glycerol-3-phosphate dehydrogenase subunit B [EC:1.1.5.3]	Metabolism; Lipid metabolism; Glycerophospholipid metabolism
K00113	glycerol-3-phosphate dehydrogenase subunit C [EC:1.1.5.3]	Metabolism; Lipid metabolism; Glycerophospholipid metabolism
K00114	alcohol dehydrogenase (cytochrome c) [EC:1.1.2.8]	Metabolism; Carbohydrate metabolism; Glycolysis / Gluconeogenesis | Metabolism; Xenobiotics biodegradation and metabolism; Chloroalkane and chloroalkene degradation
K00115	glucose 1-dehydrogenase (FAD, quinone) [EC:1.1.5.9]	Metabolism; Carbohydrate metabolism; Pentose phosphate pathway
K00116	malate dehydrogenase (quinone) [EC:1.1.5.4]	Metabolism; Carbohydrate metabolism; Citrate cycle (TCA cycle) | Metabolism; Carbohydrate metabolism; Pyruvate metabolism
K00117	quinoprotein glucose dehydrogenase [EC:1.1.5.2]	Metabolism; Carbohydrate metabolism; Pentose phosphate pathway
K00118	glucose-fructose oxidoreductase [EC:1.1.99.28]	Not Included in Pathway or Brite; Unclassified: metabolism; Enzymes with EC numbers
K00121	S-(hydroxymethyl)glutathione dehydrogenase / alcohol dehydrogenase [EC:1.1.1.284 1.1.1.1]	Metabolism; Carbohydrate metabolism; Glycolysis / Gluconeogenesis | Metabolism; Energy metabolism; Methane metabolism | Metabolism; Lipid metabolism; Fatty acid degradation | Metabolism; Amino acid metabolism; Tyrosine metabolism | Metabolism; Metabolism of cofactors and vitamins; Retinol metabolism | Metabolism; Xenobiotics biodegradation and metabolism; Chloroalkane and chloroalkene degradation…
K00122	formate dehydrogenase [EC:1.17.1.9]	Metabolism; Carbohydrate metabolism; Glyoxylate and dicarboxylate metabolism | Metabolism; Energy metabolism; Methane metabolism
K00123	formate dehydrogenase major subunit [EC:1.17.1.9]	Metabolism; Carbohydrate metabolism; Glyoxylate and dicarboxylate metabolism | Metabolism; Energy metabolism; Methane metabolism
K00124	formate dehydrogenase iron-sulfur subunit	Metabolism; Carbohydrate metabolism; Glyoxylate and dicarboxylate metabolism | Metabolism; Energy metabolism; Methane metabolism
K00126	formate dehydrogenase subunit delta [EC:1.17.1.9]	Metabolism; Carbohydrate metabolism; Glyoxylate and dicarboxylate metabolism | Metabolism; Energy metabolism; Methane metabolism
K00127	formate dehydrogenase subunit gamma	Metabolism; Carbohydrate metabolism; Glyoxylate and dicarboxylate metabolism | Metabolism; Energy metabolism; Methane metabolism
K00128	aldehyde dehydrogenase (NAD+) [EC:1.2.1.3]	Metabolism; Carbohydrate metabolism; Glycolysis / Gluconeogenesis | Metabolism; Carbohydrate metabolism; Ascorbate and aldarate metabolism | Metabolism; Carbohydrate metabolism; Pyruvate metabolism | Metabolism; Lipid metabolism; Fatty acid degradation | Metabolism; Lipid metabolism; Glycerolipid metabolism | Metabolism; Amino acid metabolism; Valine, leucine and isoleucine degradation | Metaboli…
K00129	aldehyde dehydrogenase (NAD(P)+) [EC:1.2.1.5]	Metabolism; Carbohydrate metabolism; Glycolysis / Gluconeogenesis | Metabolism; Amino acid metabolism; Histidine metabolism | Metabolism; Amino acid metabolism; Tyrosine metabolism | Metabolism; Amino acid metabolism; Phenylalanine metabolism | Metabolism; Metabolism of other amino acids; beta-Alanine metabolism | Metabolism; Xenobiotics biodegradation and metabolism; Metabolism of xenobiotics by…
K00130	betaine-aldehyde dehydrogenase [EC:1.2.1.8]	Metabolism; Amino acid metabolism; Glycine, serine and threonine metabolism
K00131	glyceraldehyde-3-phosphate dehydrogenase (NADP+) [EC:1.2.1.9]	Metabolism; Carbohydrate metabolism; Glycolysis / Gluconeogenesis | Metabolism; Carbohydrate metabolism; Pentose phosphate pathway
K00132	acetaldehyde dehydrogenase (acetylating) [EC:1.2.1.10]	Metabolism; Carbohydrate metabolism; Pyruvate metabolism | Metabolism; Carbohydrate metabolism; Butanoate metabolism
K00133	aspartate-semialdehyde dehydrogenase [EC:1.2.1.11]	Metabolism; Amino acid metabolism; Glycine, serine and threonine metabolism | Metabolism; Amino acid metabolism; Cysteine and methionine metabolism | Metabolism; Amino acid metabolism; Lysine biosynthesis | Metabolism; Biosynthesis of other secondary metabolites; Monobactam biosynthesis
K00134	glyceraldehyde 3-phosphate dehydrogenase [EC:1.2.1.12]	Metabolism; Carbohydrate metabolism; Glycolysis / Gluconeogenesis | Metabolism; Energy metabolism; Carbon fixation in photosynthetic organisms | Environmental Information Processing; Signal transduction; HIF-1 signaling pathway | Human Diseases; Neurodegenerative diseases; Alzheimer disease | Brite Hierarchies; Protein families: genetic information processing; Membrane trafficking | Brite Hierarc…
K00135	succinate-semialdehyde dehydrogenase / glutarate-semialdehyde dehydrogenase [EC:1.2.1.16 1.2.1.79 1.2.1.20]	Metabolism; Carbohydrate metabolism; Butanoate metabolism | Metabolism; Amino acid metabolism; Alanine, aspartate and glutamate metabolism | Metabolism; Amino acid metabolism; Lysine degradation | Metabolism; Amino acid metabolism; Tyrosine metabolism | Metabolism; Metabolism of cofactors and vitamins; Nicotinate and nicotinamide metabolism
K00137	aminobutyraldehyde dehydrogenase [EC:1.2.1.19]	Metabolism; Amino acid metabolism; Lysine degradation | Metabolism; Amino acid metabolism; Arginine and proline metabolism | Metabolism; Metabolism of other amino acids; beta-Alanine metabolism
K00138	aldehyde dehydrogenase [EC:1.2.1.-]	Metabolism; Carbohydrate metabolism; Glycolysis / Gluconeogenesis | Metabolism; Carbohydrate metabolism; Pyruvate metabolism
K00140	malonate-semialdehyde dehydrogenase (acetylating) / methylmalonate-semialdehyde dehydrogenase [EC:1.2.1.18 1.2.1.27]	Metabolism; Carbohydrate metabolism; Propanoate metabolism | Metabolism; Carbohydrate metabolism; Inositol phosphate metabolism | Metabolism; Amino acid metabolism; Valine, leucine and isoleucine degradation | Metabolism; Metabolism of other amino acids; beta-Alanine metabolism
K00141	benzaldehyde dehydrogenase (NAD) [EC:1.2.1.28]	Metabolism; Xenobiotics biodegradation and metabolism; Aminobenzoate degradation | Metabolism; Xenobiotics biodegradation and metabolism; Toluene degradation | Metabolism; Xenobiotics biodegradation and metabolism; Xylene degradation
K00142	acyl-CoA synthetase [EC:6.2.1.-]	Brite Hierarchies; Protein families: metabolism; Lipid biosynthesis proteins
K00143	L-2-aminoadipate reductase [EC:1.2.1.95]	Metabolism; Amino acid metabolism; Lysine biosynthesis
K00145	N-acetyl-gamma-glutamyl-phosphate reductase [EC:1.2.1.38]	Metabolism; Amino acid metabolism; Arginine biosynthesis
K00146	phenylacetaldehyde dehydrogenase [EC:1.2.1.39]	Metabolism; Amino acid metabolism; Phenylalanine metabolism | Metabolism; Xenobiotics biodegradation and metabolism; Styrene degradation
K00147	glutamate-5-semialdehyde dehydrogenase [EC:1.2.1.41]	Metabolism; Amino acid metabolism; Arginine and proline metabolism | Metabolism; Biosynthesis of other secondary metabolites; Carbapenem biosynthesis
K00148	glutathione-independent formaldehyde dehydrogenase [EC:1.2.1.46]	Metabolism; Energy metabolism; Methane metabolism | Metabolism; Xenobiotics biodegradation and metabolism; Chloroalkane and chloroalkene degradation
K00150	glyceraldehyde-3-phosphate dehydrogenase (NAD(P)) [EC:1.2.1.59]	Metabolism; Carbohydrate metabolism; Glycolysis / Gluconeogenesis | Metabolism; Energy metabolism; Carbon fixation in photosynthetic organisms
K00151	5-carboxymethyl-2-hydroxymuconic-semialdehyde dehydrogenase [EC:1.2.1.60]	Metabolism; Amino acid metabolism; Tyrosine metabolism
K00153	S-(hydroxymethyl)mycothiol dehydrogenase [EC:1.1.1.306]	Not Included in Pathway or Brite; Unclassified: metabolism; Enzymes with EC numbers
K00154	coniferyl-aldehyde dehydrogenase [EC:1.2.1.68]	Not Included in Pathway or Brite; Unclassified: metabolism; Enzymes with EC numbers
K00156	pyruvate dehydrogenase (quinone) [EC:1.2.5.1]	Metabolism; Carbohydrate metabolism; Pyruvate metabolism
K00157	aldehyde oxidase [EC:1.2.3.1]	Metabolism; Amino acid metabolism; Valine, leucine and isoleucine degradation | Metabolism; Amino acid metabolism; Tyrosine metabolism | Metabolism; Amino acid metabolism; Tryptophan metabolism | Metabolism; Metabolism of cofactors and vitamins; Vitamin B6 metabolism | Metabolism; Metabolism of cofactors and vitamins; Nicotinate and nicotinamide metabolism | Metabolism; Metabolism of cofactors an…
K00158	pyruvate oxidase [EC:1.2.3.3]	Metabolism; Carbohydrate metabolism; Pyruvate metabolism
K00161	pyruvate dehydrogenase E1 component alpha subunit [EC:1.2.4.1]	Metabolism; Carbohydrate metabolism; Glycolysis / Gluconeogenesis | Metabolism; Carbohydrate metabolism; Citrate cycle (TCA cycle) | Metabolism; Carbohydrate metabolism; Pyruvate metabolism | Environmental Information Processing; Signal transduction; HIF-1 signaling pathway | Organismal Systems; Endocrine system; Glucagon signaling pathway | Human Diseases; Cancers: Overview; Central carbon metab…
K00162	pyruvate dehydrogenase E1 component beta subunit [EC:1.2.4.1]	Metabolism; Carbohydrate metabolism; Glycolysis / Gluconeogenesis | Metabolism; Carbohydrate metabolism; Citrate cycle (TCA cycle) | Metabolism; Carbohydrate metabolism; Pyruvate metabolism | Environmental Information Processing; Signal transduction; HIF-1 signaling pathway | Organismal Systems; Endocrine system; Glucagon signaling pathway | Human Diseases; Cancers: Overview; Central carbon metab…
K00163	pyruvate dehydrogenase E1 component [EC:1.2.4.1]	Metabolism; Carbohydrate metabolism; Glycolysis / Gluconeogenesis | Metabolism; Carbohydrate metabolism; Citrate cycle (TCA cycle) | Metabolism; Carbohydrate metabolism; Pyruvate metabolism
K00164	2-oxoglutarate dehydrogenase E1 component [EC:1.2.4.2]	Metabolism; Carbohydrate metabolism; Citrate cycle (TCA cycle) | Metabolism; Amino acid metabolism; Lysine degradation | Metabolism; Amino acid metabolism; Tryptophan metabolism
K00166	2-oxoisovalerate dehydrogenase E1 component alpha subunit [EC:1.2.4.4]	Metabolism; Carbohydrate metabolism; Propanoate metabolism | Metabolism; Amino acid metabolism; Valine, leucine and isoleucine degradation
K00167	2-oxoisovalerate dehydrogenase E1 component beta subunit [EC:1.2.4.4]	Metabolism; Carbohydrate metabolism; Propanoate metabolism | Metabolism; Amino acid metabolism; Valine, leucine and isoleucine degradation
K00169	pyruvate ferredoxin oxidoreductase alpha subunit [EC:1.2.7.1]	Metabolism; Carbohydrate metabolism; Glycolysis / Gluconeogenesis | Metabolism; Carbohydrate metabolism; Citrate cycle (TCA cycle) | Metabolism; Carbohydrate metabolism; Pyruvate metabolism | Metabolism; Carbohydrate metabolism; Propanoate metabolism | Metabolism; Carbohydrate metabolism; Butanoate metabolism | Metabolism; Energy metabolism; Carbon fixation pathways in prokaryotes | Metabolism; E…
K00170	pyruvate ferredoxin oxidoreductase beta subunit [EC:1.2.7.1]	Metabolism; Carbohydrate metabolism; Glycolysis / Gluconeogenesis | Metabolism; Carbohydrate metabolism; Citrate cycle (TCA cycle) | Metabolism; Carbohydrate metabolism; Pyruvate metabolism | Metabolism; Carbohydrate metabolism; Propanoate metabolism | Metabolism; Carbohydrate metabolism; Butanoate metabolism | Metabolism; Energy metabolism; Carbon fixation pathways in prokaryotes | Metabolism; E…
K00171	pyruvate ferredoxin oxidoreductase delta subunit [EC:1.2.7.1]	Metabolism; Carbohydrate metabolism; Glycolysis / Gluconeogenesis | Metabolism; Carbohydrate metabolism; Citrate cycle (TCA cycle) | Metabolism; Carbohydrate metabolism; Pyruvate metabolism | Metabolism; Carbohydrate metabolism; Propanoate metabolism | Metabolism; Carbohydrate metabolism; Butanoate metabolism | Metabolism; Energy metabolism; Carbon fixation pathways in prokaryotes | Metabolism; E…
K00172	pyruvate ferredoxin oxidoreductase gamma subunit [EC:1.2.7.1]	Metabolism; Carbohydrate metabolism; Glycolysis / Gluconeogenesis | Metabolism; Carbohydrate metabolism; Citrate cycle (TCA cycle) | Metabolism; Carbohydrate metabolism; Pyruvate metabolism | Metabolism; Carbohydrate metabolism; Propanoate metabolism | Metabolism; Carbohydrate metabolism; Butanoate metabolism | Metabolism; Energy metabolism; Carbon fixation pathways in prokaryotes | Metabolism; E…
K00174	2-oxoglutarate/2-oxoacid ferredoxin oxidoreductase subunit alpha [EC:1.2.7.3 1.2.7.11]	Metabolism; Carbohydrate metabolism; Glycolysis / Gluconeogenesis | Metabolism; Carbohydrate metabolism; Citrate cycle (TCA cycle) | Metabolism; Carbohydrate metabolism; Pyruvate metabolism | Metabolism; Carbohydrate metabolism; Butanoate metabolism | Metabolism; Energy metabolism; Carbon fixation pathways in prokaryotes
K00175	2-oxoglutarate/2-oxoacid ferredoxin oxidoreductase subunit beta [EC:1.2.7.3 1.2.7.11]	Metabolism; Carbohydrate metabolism; Glycolysis / Gluconeogenesis | Metabolism; Carbohydrate metabolism; Citrate cycle (TCA cycle) | Metabolism; Carbohydrate metabolism; Pyruvate metabolism | Metabolism; Carbohydrate metabolism; Butanoate metabolism | Metabolism; Energy metabolism; Carbon fixation pathways in prokaryotes
K00176	2-oxoglutarate ferredoxin oxidoreductase subunit delta [EC:1.2.7.3]	Metabolism; Carbohydrate metabolism; Citrate cycle (TCA cycle) | Metabolism; Energy metabolism; Carbon fixation pathways in prokaryotes
K00177	2-oxoglutarate ferredoxin oxidoreductase subunit gamma [EC:1.2.7.3]	Metabolism; Carbohydrate metabolism; Citrate cycle (TCA cycle) | Metabolism; Energy metabolism; Carbon fixation pathways in prokaryotes
K00179	indolepyruvate ferredoxin oxidoreductase, alpha subunit [EC:1.2.7.8]	Not Included in Pathway or Brite; Unclassified: metabolism; Enzymes with EC numbers
K00180	indolepyruvate ferredoxin oxidoreductase, beta subunit [EC:1.2.7.8]	Not Included in Pathway or Brite; Unclassified: metabolism; Enzymes with EC numbers
K00183	prokaryotic molybdopterin-containing oxidoreductase family, molybdopterin binding subunit	Not Included in Pathway or Brite; Unclassified: metabolism; Energy metabolism
K00184	prokaryotic molybdopterin-containing oxidoreductase family, iron-sulfur binding subunit	Not Included in Pathway or Brite; Unclassified: metabolism; Energy metabolism
K00185	prokaryotic molybdopterin-containing oxidoreductase family, membrane subunit	Not Included in Pathway or Brite; Unclassified: metabolism; Energy metabolism
K00186	2-oxoisovalerate ferredoxin oxidoreductase, alpha subunit [EC:1.2.7.7]	Metabolism; Amino acid metabolism; Valine, leucine and isoleucine degradation
K00187	2-oxoisovalerate ferredoxin oxidoreductase, beta subunit [EC:1.2.7.7]	Metabolism; Amino acid metabolism; Valine, leucine and isoleucine degradation
K00196	anaerobic carbon-monoxide dehydrogenase iron sulfur subunit	Metabolism; Energy metabolism; Carbon fixation pathways in prokaryotes | Metabolism; Energy metabolism; Methane metabolism | Metabolism; Xenobiotics biodegradation and metabolism; Nitrotoluene degradation
K00200	formylmethanofuran dehydrogenase subunit A [EC:1.2.7.12]	Metabolism; Energy metabolism; Methane metabolism
K00201	formylmethanofuran dehydrogenase subunit B [EC:1.2.7.12]	Metabolism; Energy metabolism; Methane metabolism
K00202	formylmethanofuran dehydrogenase subunit C [EC:1.2.7.12]	Metabolism; Energy metabolism; Methane metabolism
K00203	formylmethanofuran dehydrogenase subunit D [EC:1.2.7.12]	Metabolism; Energy metabolism; Methane metabolism
K00207	dihydropyrimidine dehydrogenase (NADP+) [EC:1.3.1.2]	Metabolism; Nucleotide metabolism; Pyrimidine metabolism | Metabolism; Metabolism of other amino acids; beta-Alanine metabolism | Metabolism; Metabolism of cofactors and vitamins; Pantothenate and CoA biosynthesis | Metabolism; Xenobiotics biodegradation and metabolism; Drug metabolism - other enzymes
K00208	enoyl-[acyl-carrier protein] reductase I [EC:1.3.1.9 1.3.1.10]	Metabolism; Lipid metabolism; Fatty acid biosynthesis | Metabolism; Metabolism of cofactors and vitamins; Biotin metabolism | Metabolism; Biosynthesis of other secondary metabolites; Prodigiosin biosynthesis | Brite Hierarchies; Protein families: metabolism; Lipid biosynthesis proteins
K00209	enoyl-[acyl-carrier protein] reductase / trans-2-enoyl-CoA reductase (NAD+) [EC:1.3.1.9 1.3.1.44]	Metabolism; Carbohydrate metabolism; Butanoate metabolism | Metabolism; Lipid metabolism; Fatty acid biosynthesis | Brite Hierarchies; Protein families: metabolism; Lipid biosynthesis proteins
K00210	prephenate dehydrogenase [EC:1.3.1.12]	Metabolism; Amino acid metabolism; Phenylalanine, tyrosine and tryptophan biosynthesis | Metabolism; Biosynthesis of other secondary metabolites; Novobiocin biosynthesis
K00213	7-dehydrocholesterol reductase [EC:1.3.1.21]	Metabolism; Lipid metabolism; Steroid biosynthesis
K00214	biliverdin reductase [EC:1.3.1.24]	Metabolism; Metabolism of cofactors and vitamins; Porphyrin and chlorophyll metabolism
K00215	4-hydroxy-tetrahydrodipicolinate reductase [EC:1.17.1.8]	Metabolism; Amino acid metabolism; Lysine biosynthesis | Metabolism; Biosynthesis of other secondary metabolites; Monobactam biosynthesis
K00216	2,3-dihydro-2,3-dihydroxybenzoate dehydrogenase [EC:1.3.1.28]	Metabolism; Metabolism of terpenoids and polyketides; Biosynthesis of siderophore group nonribosomal peptides
K00217	maleylacetate reductase [EC:1.3.1.32]	Metabolism; Xenobiotics biodegradation and metabolism; Benzoate degradation | Metabolism; Xenobiotics biodegradation and metabolism; Fluorobenzoate degradation | Metabolism; Xenobiotics biodegradation and metabolism; Chlorocyclohexane and chlorobenzene degradation | Metabolism; Xenobiotics biodegradation and metabolism; Toluene degradation
K00218	protochlorophyllide reductase [EC:1.3.1.33]	Metabolism; Metabolism of cofactors and vitamins; Porphyrin and chlorophyll metabolism
K00219	2,4-dienoyl-CoA reductase (NADPH2) [EC:1.3.1.34]	Not Included in Pathway or Brite; Unclassified: metabolism; Enzymes with EC numbers
K00220	cyclohexadieny/prephenate dehydrogenase [EC:1.3.1.43 1.3.1.12]	Metabolism; Amino acid metabolism; Phenylalanine, tyrosine and tryptophan biosynthesis | Metabolism; Biosynthesis of other secondary metabolites; Novobiocin biosynthesis
K00221	alkylmercury lyase [EC:4.99.1.2]	Not Included in Pathway or Brite; Unclassified: metabolism; Enzymes with EC numbers
K00222	Delta14-sterol reductase [EC:1.3.1.70]	Metabolism; Lipid metabolism; Steroid biosynthesis
K00226	dihydroorotate dehydrogenase (fumarate) [EC:1.3.98.1]	Metabolism; Nucleotide metabolism; Pyrimidine metabolism
K00227	Delta7-sterol 5-desaturase [EC:1.14.19.20]	Metabolism; Lipid metabolism; Steroid biosynthesis
K00228	coproporphyrinogen III oxidase [EC:1.3.3.3]	Metabolism; Metabolism of cofactors and vitamins; Porphyrin and chlorophyll metabolism
K00230	menaquinone-dependent protoporphyrinogen oxidase [EC:1.3.5.3]	Metabolism; Metabolism of cofactors and vitamins; Porphyrin and chlorophyll metabolism
K00231	protoporphyrinogen/coproporphyrinogen III oxidase [EC:1.3.3.4 1.3.3.15]	Metabolism; Metabolism of cofactors and vitamins; Porphyrin and chlorophyll metabolism
K00232	acyl-CoA oxidase [EC:1.3.3.6]	Metabolism; Lipid metabolism; Fatty acid degradation | Metabolism; Lipid metabolism; alpha-Linolenic acid metabolism | Metabolism; Lipid metabolism; Biosynthesis of unsaturated fatty acids | Environmental Information Processing; Signal transduction; cAMP signaling pathway | Cellular Processes; Transport and catabolism; Peroxisome | Organismal Systems; Endocrine system; PPAR signaling pathway
K00234	succinate dehydrogenase (ubiquinone) flavoprotein subunit [EC:1.3.5.1]	Metabolism; Carbohydrate metabolism; Citrate cycle (TCA cycle) | Metabolism; Energy metabolism; Oxidative phosphorylation | Organismal Systems; Environmental adaptation; Thermogenesis | Human Diseases; Neurodegenerative diseases; Alzheimer disease | Human Diseases; Neurodegenerative diseases; Parkinson disease | Human Diseases; Neurodegenerative diseases; Huntington disease | Human Diseases; Endo…
K00235	succinate dehydrogenase (ubiquinone) iron-sulfur subunit [EC:1.3.5.1]	Metabolism; Carbohydrate metabolism; Citrate cycle (TCA cycle) | Metabolism; Energy metabolism; Oxidative phosphorylation | Organismal Systems; Environmental adaptation; Thermogenesis | Human Diseases; Neurodegenerative diseases; Alzheimer disease | Human Diseases; Neurodegenerative diseases; Parkinson disease | Human Diseases; Neurodegenerative diseases; Huntington disease | Human Diseases; Endo…
K00239	succinate dehydrogenase / fumarate reductase, flavoprotein subunit [EC:1.3.5.1 1.3.5.4]	Metabolism; Carbohydrate metabolism; Citrate cycle (TCA cycle) | Metabolism; Carbohydrate metabolism; Butanoate metabolism | Metabolism; Energy metabolism; Oxidative phosphorylation | Metabolism; Energy metabolism; Carbon fixation pathways in prokaryotes | Human Diseases; Infectious diseases: Bacterial; Legionellosis
K00240	succinate dehydrogenase / fumarate reductase, iron-sulfur subunit [EC:1.3.5.1 1.3.5.4]	Metabolism; Carbohydrate metabolism; Citrate cycle (TCA cycle) | Metabolism; Carbohydrate metabolism; Butanoate metabolism | Metabolism; Energy metabolism; Oxidative phosphorylation | Metabolism; Energy metabolism; Carbon fixation pathways in prokaryotes
K00241	succinate dehydrogenase / fumarate reductase, cytochrome b subunit	Metabolism; Carbohydrate metabolism; Citrate cycle (TCA cycle) | Metabolism; Carbohydrate metabolism; Butanoate metabolism | Metabolism; Energy metabolism; Oxidative phosphorylation | Metabolism; Energy metabolism; Carbon fixation pathways in prokaryotes
K00242	succinate dehydrogenase / fumarate reductase, membrane anchor subunit	Metabolism; Carbohydrate metabolism; Citrate cycle (TCA cycle) | Metabolism; Carbohydrate metabolism; Butanoate metabolism | Metabolism; Energy metabolism; Oxidative phosphorylation | Metabolism; Energy metabolism; Carbon fixation pathways in prokaryotes
K00243	uncharacterized protein	Not Included in Pathway or Brite; Poorly characterized; Function unknown
K00244	fumarate reductase flavoprotein subunit [EC:1.3.5.4]	Metabolism; Carbohydrate metabolism; Citrate cycle (TCA cycle) | Metabolism; Carbohydrate metabolism; Pyruvate metabolism | Metabolism; Carbohydrate metabolism; Butanoate metabolism | Metabolism; Energy metabolism; Oxidative phosphorylation | Metabolism; Energy metabolism; Carbon fixation pathways in prokaryotes | Environmental Information Processing; Signal transduction; Two-component system
K00245	fumarate reductase iron-sulfur subunit [EC:1.3.5.4]	Metabolism; Carbohydrate metabolism; Citrate cycle (TCA cycle) | Metabolism; Carbohydrate metabolism; Pyruvate metabolism | Metabolism; Carbohydrate metabolism; Butanoate metabolism | Metabolism; Energy metabolism; Oxidative phosphorylation | Metabolism; Energy metabolism; Carbon fixation pathways in prokaryotes | Environmental Information Processing; Signal transduction; Two-component system
K00246	fumarate reductase subunit C	Metabolism; Carbohydrate metabolism; Citrate cycle (TCA cycle) | Metabolism; Carbohydrate metabolism; Pyruvate metabolism | Metabolism; Carbohydrate metabolism; Butanoate metabolism | Metabolism; Energy metabolism; Oxidative phosphorylation | Metabolism; Energy metabolism; Carbon fixation pathways in prokaryotes | Environmental Information Processing; Signal transduction; Two-component system
K00247	fumarate reductase subunit D	Metabolism; Carbohydrate metabolism; Citrate cycle (TCA cycle) | Metabolism; Carbohydrate metabolism; Pyruvate metabolism | Metabolism; Carbohydrate metabolism; Butanoate metabolism | Metabolism; Energy metabolism; Oxidative phosphorylation | Metabolism; Energy metabolism; Carbon fixation pathways in prokaryotes | Environmental Information Processing; Signal transduction; Two-component system
K00248	butyryl-CoA dehydrogenase [EC:1.3.8.1]	Metabolism; Carbohydrate metabolism; Butanoate metabolism | Metabolism; Lipid metabolism; Fatty acid degradation | Metabolism; Amino acid metabolism; Valine, leucine and isoleucine degradation
K00249	acyl-CoA dehydrogenase [EC:1.3.8.7]	Metabolism; Carbohydrate metabolism; Propanoate metabolism | Metabolism; Lipid metabolism; Fatty acid degradation | Metabolism; Amino acid metabolism; Valine, leucine and isoleucine degradation | Metabolism; Metabolism of other amino acids; beta-Alanine metabolism | Organismal Systems; Endocrine system; PPAR signaling pathway
K00252	glutaryl-CoA dehydrogenase [EC:1.3.8.6]	Metabolism; Lipid metabolism; Fatty acid degradation | Metabolism; Amino acid metabolism; Lysine degradation | Metabolism; Amino acid metabolism; Tryptophan metabolism | Metabolism; Xenobiotics biodegradation and metabolism; Benzoate degradation
K00253	isovaleryl-CoA dehydrogenase [EC:1.3.8.4]	Metabolism; Amino acid metabolism; Valine, leucine and isoleucine degradation
K00254	dihydroorotate dehydrogenase [EC:1.3.5.2]	Metabolism; Nucleotide metabolism; Pyrimidine metabolism
K00255	long-chain-acyl-CoA dehydrogenase [EC:1.3.8.8]	Metabolism; Lipid metabolism; Fatty acid degradation | Organismal Systems; Endocrine system; PPAR signaling pathway
K00256	isoquinoline 1-oxidoreductase [EC:1.3.99.16]	Not Included in Pathway or Brite; Unclassified: metabolism; Enzymes with EC numbers
K00257	acyl-ACP dehydrogenase [EC:1.3.99.-]	Not Included in Pathway or Brite; Unclassified: metabolism; Enzymes with EC numbers
K00259	alanine dehydrogenase [EC:1.4.1.1]	Metabolism; Amino acid metabolism; Alanine, aspartate and glutamate metabolism | Metabolism; Metabolism of other amino acids; Taurine and hypotaurine metabolism
K00260	glutamate dehydrogenase [EC:1.4.1.2]	Metabolism; Energy metabolism; Nitrogen metabolism | Metabolism; Amino acid metabolism; Alanine, aspartate and glutamate metabolism | Metabolism; Amino acid metabolism; Arginine biosynthesis | Metabolism; Metabolism of other amino acids; Taurine and hypotaurine metabolism
K00261	glutamate dehydrogenase (NAD(P)+) [EC:1.4.1.3]	Metabolism; Energy metabolism; Nitrogen metabolism | Metabolism; Amino acid metabolism; Alanine, aspartate and glutamate metabolism | Metabolism; Amino acid metabolism; Arginine biosynthesis | Metabolism; Metabolism of other amino acids; D-Glutamine and D-glutamate metabolism | Cellular Processes; Cell growth and death; Necroptosis | Organismal Systems; Excretory system; Proximal tubule bicarbona…
K00262	glutamate dehydrogenase (NADP+) [EC:1.4.1.4]	Metabolism; Energy metabolism; Nitrogen metabolism | Metabolism; Amino acid metabolism; Alanine, aspartate and glutamate metabolism | Metabolism; Amino acid metabolism; Arginine biosynthesis
K00263	leucine dehydrogenase [EC:1.4.1.9]	Metabolism; Amino acid metabolism; Valine, leucine and isoleucine degradation | Metabolism; Amino acid metabolism; Valine, leucine and isoleucine biosynthesis
K00264	glutamate synthase (NADH) [EC:1.4.1.14]	Metabolism; Energy metabolism; Nitrogen metabolism | Metabolism; Amino acid metabolism; Alanine, aspartate and glutamate metabolism
K00265	glutamate synthase (NADPH) large chain [EC:1.4.1.13]	Metabolism; Energy metabolism; Nitrogen metabolism | Metabolism; Amino acid metabolism; Alanine, aspartate and glutamate metabolism | Brite Hierarchies; Protein families: metabolism; Peptidases
K00266	glutamate synthase (NADPH) small chain [EC:1.4.1.13]	Metabolism; Energy metabolism; Nitrogen metabolism | Metabolism; Amino acid metabolism; Alanine, aspartate and glutamate metabolism
K00271	valine dehydrogenase (NAD+) [EC:1.4.1.23]	Metabolism; Amino acid metabolism; Valine, leucine and isoleucine degradation
K00272	D-aspartate oxidase [EC:1.4.3.1]	Metabolism; Amino acid metabolism; Alanine, aspartate and glutamate metabolism | Cellular Processes; Transport and catabolism; Peroxisome
K00273	D-amino-acid oxidase [EC:1.4.3.3]	Metabolism; Amino acid metabolism; Glycine, serine and threonine metabolism | Metabolism; Amino acid metabolism; Arginine and proline metabolism | Metabolism; Metabolism of other amino acids; D-Arginine and D-ornithine metabolism | Metabolism; Biosynthesis of other secondary metabolites; Penicillin and cephalosporin biosynthesis | Cellular Processes; Transport and catabolism; Peroxisome
K00274	monoamine oxidase [EC:1.4.3.4]	Metabolism; Amino acid metabolism; Glycine, serine and threonine metabolism | Metabolism; Amino acid metabolism; Arginine and proline metabolism | Metabolism; Amino acid metabolism; Histidine metabolism | Metabolism; Amino acid metabolism; Tyrosine metabolism | Metabolism; Amino acid metabolism; Phenylalanine metabolism | Metabolism; Amino acid metabolism; Tryptophan metabolism | Metabolism; Bios…
K00275	pyridoxamine 5'-phosphate oxidase [EC:1.4.3.5]	Metabolism; Metabolism of cofactors and vitamins; Vitamin B6 metabolism
K00276	primary-amine oxidase [EC:1.4.3.21]	Metabolism; Amino acid metabolism; Glycine, serine and threonine metabolism | Metabolism; Amino acid metabolism; Tyrosine metabolism | Metabolism; Amino acid metabolism; Phenylalanine metabolism | Metabolism; Metabolism of other amino acids; beta-Alanine metabolism | Metabolism; Biosynthesis of other secondary metabolites; Isoquinoline alkaloid biosynthesis | Metabolism; Biosynthesis of other sec…
K00277	protein-lysine 6-oxidase [EC:1.4.3.13]	Not Included in Pathway or Brite; Unclassified: metabolism; Enzymes with EC numbers
K00278	L-aspartate oxidase [EC:1.4.3.16]	Metabolism; Amino acid metabolism; Alanine, aspartate and glutamate metabolism | Metabolism; Metabolism of cofactors and vitamins; Nicotinate and nicotinamide metabolism
K00279	cytokinin dehydrogenase [EC:1.5.99.12]	Metabolism; Metabolism of terpenoids and polyketides; Zeatin biosynthesis
K00280	lysyl oxidase-like protein 2/3/4 [EC:1.4.3.-]	Not Included in Pathway or Brite; Unclassified: metabolism; Enzymes with EC numbers
K00281	glycine dehydrogenase [EC:1.4.4.2]	Metabolism; Carbohydrate metabolism; Glyoxylate and dicarboxylate metabolism | Metabolism; Amino acid metabolism; Glycine, serine and threonine metabolism
K00282	glycine dehydrogenase subunit 1 [EC:1.4.4.2]	Metabolism; Carbohydrate metabolism; Glyoxylate and dicarboxylate metabolism | Metabolism; Amino acid metabolism; Glycine, serine and threonine metabolism
K00283	glycine dehydrogenase subunit 2 [EC:1.4.4.2]	Metabolism; Carbohydrate metabolism; Glyoxylate and dicarboxylate metabolism | Metabolism; Amino acid metabolism; Glycine, serine and threonine metabolism
K00284	glutamate synthase (ferredoxin) [EC:1.4.7.1]	Metabolism; Carbohydrate metabolism; Glyoxylate and dicarboxylate metabolism | Metabolism; Energy metabolism; Nitrogen metabolism | Brite Hierarchies; Protein families: metabolism; Peptidases
K00285	D-amino-acid dehydrogenase [EC:1.4.5.1]	Metabolism; Amino acid metabolism; Phenylalanine metabolism
K00286	pyrroline-5-carboxylate reductase [EC:1.5.1.2]	Metabolism; Amino acid metabolism; Arginine and proline metabolism
K00287	dihydrofolate reductase [EC:1.5.1.3]	Metabolism; Metabolism of cofactors and vitamins; Folate biosynthesis | Metabolism; Metabolism of cofactors and vitamins; One carbon pool by folate | Human Diseases; Drug resistance: Antineoplastic; Antifolate resistance
K00288	methylenetetrahydrofolate dehydrogenase (NADP+) / methenyltetrahydrofolate cyclohydrolase / formyltetrahydrofolate synthetase [EC:1.5.1.5 3.5.4.9 6.3.4.3]	Metabolism; Metabolism of cofactors and vitamins; One carbon pool by folate | Brite Hierarchies; Protein families: signaling and cellular processes; Exosome
K00290	saccharopine dehydrogenase (NAD+, L-lysine forming) [EC:1.5.1.7]	Metabolism; Amino acid metabolism; Lysine biosynthesis | Metabolism; Amino acid metabolism; Lysine degradation
K00293	saccharopine dehydrogenase (NADP+, L-glutamate forming) [EC:1.5.1.10]	Metabolism; Amino acid metabolism; Lysine biosynthesis | Metabolism; Amino acid metabolism; Lysine degradation
K00294	1-pyrroline-5-carboxylate dehydrogenase [EC:1.2.1.88]	Metabolism; Amino acid metabolism; Alanine, aspartate and glutamate metabolism | Metabolism; Amino acid metabolism; Arginine and proline metabolism
K00297	methylenetetrahydrofolate reductase (NADPH) [EC:1.5.1.20]	Metabolism; Energy metabolism; Carbon fixation pathways in prokaryotes | Metabolism; Metabolism of cofactors and vitamins; One carbon pool by folate | Human Diseases; Drug resistance: Antineoplastic; Antifolate resistance
K00298	N5-(carboxyethyl)ornithine synthase [EC:1.5.1.24]	Not Included in Pathway or Brite; Unclassified: metabolism; Enzymes with EC numbers
K00299	FMN reductase [EC:1.5.1.38]	Metabolism; Energy metabolism; Sulfur metabolism | Metabolism; Metabolism of cofactors and vitamins; Riboflavin metabolism
K00301	sarcosine oxidase [EC:1.5.3.1]	Metabolism; Amino acid metabolism; Glycine, serine and threonine metabolism
K00302	sarcosine oxidase, subunit alpha [EC:1.5.3.1]	Metabolism; Amino acid metabolism; Glycine, serine and threonine metabolism
K00303	sarcosine oxidase, subunit beta [EC:1.5.3.1]	Metabolism; Amino acid metabolism; Glycine, serine and threonine metabolism
K00304	sarcosine oxidase, subunit delta [EC:1.5.3.1]	Metabolism; Amino acid metabolism; Glycine, serine and threonine metabolism
K00305	sarcosine oxidase, subunit gamma [EC:1.5.3.1]	Metabolism; Amino acid metabolism; Glycine, serine and threonine metabolism
K00306	sarcosine oxidase / L-pipecolate oxidase [EC:1.5.3.1 1.5.3.7]	Metabolism; Amino acid metabolism; Glycine, serine and threonine metabolism | Metabolism; Amino acid metabolism; Lysine degradation | Cellular Processes; Transport and catabolism; Peroxisome
K00311	electron-transferring-flavoprotein dehydrogenase [EC:1.5.5.1]	Not Included in Pathway or Brite; Unclassified: metabolism; Enzymes with EC numbers
K00313	electron transfer flavoprotein-quinone oxidoreductase [EC:1.5.5.-]	Not Included in Pathway or Brite; Unclassified: metabolism; Enzymes with EC numbers
K00314	sarcosine dehydrogenase [EC:1.5.8.3]	Metabolism; Amino acid metabolism; Glycine, serine and threonine metabolism
K00315	dimethylglycine dehydrogenase [EC:1.5.8.4]	Metabolism; Amino acid metabolism; Glycine, serine and threonine metabolism
K00316	spermidine dehydrogenase [EC:1.5.99.6]	Metabolism; Amino acid metabolism; Arginine and proline metabolism | Metabolism; Metabolism of other amino acids; beta-Alanine metabolism
K00317	dimethylamine/trimethylamine dehydrogenase [EC:1.5.8.1 1.5.8.2]	Metabolism; Energy metabolism; Methane metabolism
K00318	proline dehydrogenase [EC:1.5.-.-]	Metabolism; Amino acid metabolism; Arginine and proline metabolism
K00320	5,10-methylenetetrahydromethanopterin reductase [EC:1.5.98.2]	Metabolism; Energy metabolism; Methane metabolism
K00322	NAD(P) transhydrogenase [EC:1.6.1.1]	Metabolism; Metabolism of cofactors and vitamins; Nicotinate and nicotinamide metabolism
K00324	H+-translocating NAD(P) transhydrogenase subunit alpha [EC:1.6.1.2 7.1.1.1]	Metabolism; Metabolism of cofactors and vitamins; Nicotinate and nicotinamide metabolism
K00325	H+-translocating NAD(P) transhydrogenase subunit beta [EC:1.6.1.2 7.1.1.1]	Metabolism; Metabolism of cofactors and vitamins; Nicotinate and nicotinamide metabolism
K00326	cytochrome-b5 reductase [EC:1.6.2.2]	Metabolism; Carbohydrate metabolism; Amino sugar and nucleotide sugar metabolism
K00327	NADPH-ferrihemoprotein reductase [EC:1.6.2.4]	Not Included in Pathway or Brite; Unclassified: metabolism; Enzymes with EC numbers
K00329	NADH dehydrogenase [EC:7.1.1.2]	Metabolism; Energy metabolism; Oxidative phosphorylation
K00330	NADH-quinone oxidoreductase subunit A [EC:7.1.1.2]	Metabolism; Energy metabolism; Oxidative phosphorylation
K00331	NADH-quinone oxidoreductase subunit B [EC:7.1.1.2]	Metabolism; Energy metabolism; Oxidative phosphorylation
K00332	NADH-quinone oxidoreductase subunit C [EC:7.1.1.2]	Metabolism; Energy metabolism; Oxidative phosphorylation
K00333	NADH-quinone oxidoreductase subunit D [EC:7.1.1.2]	Metabolism; Energy metabolism; Oxidative phosphorylation
K00334	NADH-quinone oxidoreductase subunit E [EC:7.1.1.2]	Metabolism; Energy metabolism; Oxidative phosphorylation
K00335	NADH-quinone oxidoreductase subunit F [EC:7.1.1.2]	Metabolism; Energy metabolism; Oxidative phosphorylation
K00336	NADH-quinone oxidoreductase subunit G [EC:7.1.1.2]	Metabolism; Energy metabolism; Oxidative phosphorylation
K00337	NADH-quinone oxidoreductase subunit H [EC:7.1.1.2]	Metabolism; Energy metabolism; Oxidative phosphorylation
K00338	NADH-quinone oxidoreductase subunit I [EC:7.1.1.2]	Metabolism; Energy metabolism; Oxidative phosphorylation
K00339	NADH-quinone oxidoreductase subunit J [EC:7.1.1.2]	Metabolism; Energy metabolism; Oxidative phosphorylation
K00340	NADH-quinone oxidoreductase subunit K [EC:7.1.1.2]	Metabolism; Energy metabolism; Oxidative phosphorylation
K00341	NADH-quinone oxidoreductase subunit L [EC:7.1.1.2]	Metabolism; Energy metabolism; Oxidative phosphorylation
K00342	NADH-quinone oxidoreductase subunit M [EC:7.1.1.2]	Metabolism; Energy metabolism; Oxidative phosphorylation
K00343	NADH-quinone oxidoreductase subunit N [EC:7.1.1.2]	Metabolism; Energy metabolism; Oxidative phosphorylation
K00344	NADPH2:quinone reductase [EC:1.6.5.5]	Not Included in Pathway or Brite; Unclassified: metabolism; Enzymes with EC numbers
K00346	Na+-transporting NADH:ubiquinone oxidoreductase subunit A [EC:7.2.1.1]	Not Included in Pathway or Brite; Unclassified: metabolism; Enzymes with EC numbers
K00347	Na+-transporting NADH:ubiquinone oxidoreductase subunit B [EC:7.2.1.1]	Not Included in Pathway or Brite; Unclassified: metabolism; Enzymes with EC numbers
K00348	Na+-transporting NADH:ubiquinone oxidoreductase subunit C [EC:7.2.1.1]	Not Included in Pathway or Brite; Unclassified: metabolism; Enzymes with EC numbers
K00349	Na+-transporting NADH:ubiquinone oxidoreductase subunit D [EC:7.2.1.1]	Not Included in Pathway or Brite; Unclassified: metabolism; Enzymes with EC numbers
K00350	Na+-transporting NADH:ubiquinone oxidoreductase subunit E [EC:7.2.1.1]	Not Included in Pathway or Brite; Unclassified: metabolism; Enzymes with EC numbers
K00351	Na+-transporting NADH:ubiquinone oxidoreductase subunit F [EC:7.2.1.1]	Not Included in Pathway or Brite; Unclassified: metabolism; Enzymes with EC numbers
K00354	NADPH2 dehydrogenase [EC:1.6.99.1]	Not Included in Pathway or Brite; Unclassified: metabolism; Enzymes with EC numbers
K00355	NAD(P)H dehydrogenase (quinone) [EC:1.6.5.2]	Metabolism; Metabolism of cofactors and vitamins; Ubiquinone and other terpenoid-quinone biosynthesis | Human Diseases; Cancers: Overview; Pathways in cancer | Human Diseases; Cancers: Specific types; Hepatocellular carcinoma | Human Diseases; Cardiovascular diseases; Fluid shear stress and atherosclerosis
K00356	NADH dehydrogenase [EC:1.6.99.3]	Metabolism; Energy metabolism; Oxidative phosphorylation
K00357	dihydropteridine reductase [EC:1.5.1.34]	Metabolism; Metabolism of cofactors and vitamins; Folate biosynthesis
K00360	assimilatory nitrate reductase electron transfer subunit [EC:1.7.99.-]	Metabolism; Energy metabolism; Nitrogen metabolism
K00362	nitrite reductase (NADH) large subunit [EC:1.7.1.15]	Metabolism; Energy metabolism; Nitrogen metabolism
K00363	nitrite reductase (NADH) small subunit [EC:1.7.1.15]	Metabolism; Energy metabolism; Nitrogen metabolism
K00364	GMP reductase [EC:1.7.1.7]	Metabolism; Nucleotide metabolism; Purine metabolism
K00365	urate oxidase [EC:1.7.3.3]	Metabolism; Nucleotide metabolism; Purine metabolism | Metabolism; Biosynthesis of other secondary metabolites; Caffeine metabolism
K00366	ferredoxin-nitrite reductase [EC:1.7.7.1]	Metabolism; Energy metabolism; Nitrogen metabolism
K00367	ferredoxin-nitrate reductase [EC:1.7.7.2]	Metabolism; Energy metabolism; Nitrogen metabolism
K00368	nitrite reductase (NO-forming) [EC:1.7.2.1]	Metabolism; Energy metabolism; Nitrogen metabolism
K00370	nitrate reductase / nitrite oxidoreductase, alpha subunit [EC:1.7.5.1 1.7.99.-]	Metabolism; Energy metabolism; Nitrogen metabolism | Environmental Information Processing; Signal transduction; Two-component system
K00371	nitrate reductase / nitrite oxidoreductase, beta subunit [EC:1.7.5.1 1.7.99.-]	Metabolism; Energy metabolism; Nitrogen metabolism | Environmental Information Processing; Signal transduction; Two-component system
K00372	assimilatory nitrate reductase catalytic subunit [EC:1.7.99.-]	Metabolism; Energy metabolism; Nitrogen metabolism
K00373	nitrate reductase molybdenum cofactor assembly chaperone NarJ/NarW	Environmental Information Processing; Signal transduction; Two-component system
K00374	nitrate reductase gamma subunit [EC:1.7.5.1 1.7.99.-]	Metabolism; Energy metabolism; Nitrogen metabolism | Environmental Information Processing; Signal transduction; Two-component system
K00375	GntR family transcriptional regulator / MocR family aminotransferase	Brite Hierarchies; Protein families: genetic information processing; Transcription factors
K00376	nitrous-oxide reductase [EC:1.7.2.4]	Metabolism; Energy metabolism; Nitrogen metabolism
K00380	sulfite reductase (NADPH) flavoprotein alpha-component [EC:1.8.1.2]	Metabolism; Energy metabolism; Sulfur metabolism
K00381	sulfite reductase (NADPH) hemoprotein beta-component [EC:1.8.1.2]	Metabolism; Energy metabolism; Sulfur metabolism
K00382	dihydrolipoamide dehydrogenase [EC:1.8.1.4]	Metabolism; Carbohydrate metabolism; Glycolysis / Gluconeogenesis | Metabolism; Carbohydrate metabolism; Citrate cycle (TCA cycle) | Metabolism; Carbohydrate metabolism; Pyruvate metabolism | Metabolism; Carbohydrate metabolism; Glyoxylate and dicarboxylate metabolism | Metabolism; Carbohydrate metabolism; Propanoate metabolism | Metabolism; Amino acid metabolism; Glycine, serine and threonine me…
K00383	glutathione reductase (NADPH) [EC:1.8.1.7]	Metabolism; Metabolism of other amino acids; Glutathione metabolism | Organismal Systems; Endocrine system; Thyroid hormone synthesis
K00384	thioredoxin reductase (NADPH) [EC:1.8.1.9]	Metabolism; Metabolism of other amino acids; Selenocompound metabolism
K00387	sulfite oxidase [EC:1.8.3.1]	Metabolism; Energy metabolism; Sulfur metabolism
K00389	putative membrane protein	Not Included in Pathway or Brite; Poorly characterized; General function prediction only
K00390	phosphoadenosine phosphosulfate reductase [EC:1.8.4.8 1.8.4.10]	Metabolism; Energy metabolism; Sulfur metabolism
K00392	sulfite reductase (ferredoxin) [EC:1.8.7.1]	Metabolism; Energy metabolism; Sulfur metabolism
K00394	adenylylsulfate reductase, subunit A [EC:1.8.99.2]	Metabolism; Energy metabolism; Sulfur metabolism
K00395	adenylylsulfate reductase, subunit B [EC:1.8.99.2]	Metabolism; Energy metabolism; Sulfur metabolism
K00404	cytochrome c oxidase cbb3-type subunit I [EC:1.9.3.1]	Metabolism; Energy metabolism; Oxidative phosphorylation | Environmental Information Processing; Signal transduction; Two-component system
K00405	cytochrome c oxidase cbb3-type subunit II	Metabolism; Energy metabolism; Oxidative phosphorylation | Environmental Information Processing; Signal transduction; Two-component system
K00406	cytochrome c oxidase cbb3-type subunit III	Metabolism; Energy metabolism; Oxidative phosphorylation | Environmental Information Processing; Signal transduction; Two-component system
K00407	cytochrome c oxidase cbb3-type subunit IV	Metabolism; Energy metabolism; Oxidative phosphorylation | Environmental Information Processing; Signal transduction; Two-component system
K00410	ubiquinol-cytochrome c reductase cytochrome b/c1 subunit	Metabolism; Energy metabolism; Oxidative phosphorylation | Environmental Information Processing; Signal transduction; Two-component system
K00411	ubiquinol-cytochrome c reductase iron-sulfur subunit [EC:7.1.1.8]	Metabolism; Energy metabolism; Oxidative phosphorylation | Environmental Information Processing; Signal transduction; Two-component system | Organismal Systems; Circulatory system; Cardiac muscle contraction | Organismal Systems; Environmental adaptation; Thermogenesis | Human Diseases; Neurodegenerative diseases; Alzheimer disease | Human Diseases; Neurodegenerative diseases; Parkinson disease |…
K00412	ubiquinol-cytochrome c reductase cytochrome b subunit	Metabolism; Energy metabolism; Oxidative phosphorylation | Environmental Information Processing; Signal transduction; Two-component system | Organismal Systems; Circulatory system; Cardiac muscle contraction | Organismal Systems; Environmental adaptation; Thermogenesis | Human Diseases; Neurodegenerative diseases; Alzheimer disease | Human Diseases; Neurodegenerative diseases; Parkinson disease |…
K00413	ubiquinol-cytochrome c reductase cytochrome c1 subunit	Metabolism; Energy metabolism; Oxidative phosphorylation | Environmental Information Processing; Signal transduction; Two-component system | Organismal Systems; Circulatory system; Cardiac muscle contraction | Organismal Systems; Environmental adaptation; Thermogenesis | Human Diseases; Neurodegenerative diseases; Alzheimer disease | Human Diseases; Neurodegenerative diseases; Parkinson disease |…
K00414	ubiquinol-cytochrome c reductase core subunit 1	Metabolism; Energy metabolism; Oxidative phosphorylation | Organismal Systems; Circulatory system; Cardiac muscle contraction | Organismal Systems; Environmental adaptation; Thermogenesis | Human Diseases; Neurodegenerative diseases; Alzheimer disease | Human Diseases; Neurodegenerative diseases; Parkinson disease | Human Diseases; Neurodegenerative diseases; Huntington disease | Human Diseases; …
K00415	ubiquinol-cytochrome c reductase core subunit 2	Metabolism; Energy metabolism; Oxidative phosphorylation | Organismal Systems; Circulatory system; Cardiac muscle contraction | Organismal Systems; Environmental adaptation; Thermogenesis | Human Diseases; Neurodegenerative diseases; Alzheimer disease | Human Diseases; Neurodegenerative diseases; Parkinson disease | Human Diseases; Neurodegenerative diseases; Huntington disease | Human Diseases; …
K00422	polyphenol oxidase [EC:1.10.3.1]	Metabolism; Amino acid metabolism; Tyrosine metabolism | Metabolism; Biosynthesis of other secondary metabolites; Isoquinoline alkaloid biosynthesis
K00423	L-ascorbate oxidase [EC:1.10.3.3]	Metabolism; Carbohydrate metabolism; Ascorbate and aldarate metabolism
K00425	cytochrome bd ubiquinol oxidase subunit I [EC:7.1.1.7]	Metabolism; Energy metabolism; Oxidative phosphorylation | Environmental Information Processing; Signal transduction; Two-component system
K00426	cytochrome bd ubiquinol oxidase subunit II [EC:7.1.1.7]	Metabolism; Energy metabolism; Oxidative phosphorylation | Environmental Information Processing; Signal transduction; Two-component system
K00427	L-lactate permease	Brite Hierarchies; Protein families: signaling and cellular processes; Transporters
K00428	cytochrome c peroxidase [EC:1.11.1.5]	Not Included in Pathway or Brite; Unclassified: metabolism; Enzymes with EC numbers
K00430	peroxidase [EC:1.11.1.7]	Metabolism; Biosynthesis of other secondary metabolites; Phenylpropanoid biosynthesis
K00431	thyroid peroxidase [EC:1.11.1.8]	Metabolism; Amino acid metabolism; Tyrosine metabolism | Organismal Systems; Endocrine system; Thyroid hormone synthesis | Human Diseases; Immune diseases; Autoimmune thyroid disease
K00432	glutathione peroxidase [EC:1.11.1.9]	Metabolism; Lipid metabolism; Arachidonic acid metabolism | Metabolism; Metabolism of other amino acids; Glutathione metabolism | Organismal Systems; Endocrine system; Thyroid hormone synthesis
K00433	non-heme chloroperoxidase [EC:1.11.1.10]	Not Included in Pathway or Brite; Unclassified: metabolism; Enzymes with EC numbers
K00435	Fe-coproporphyrin III decarboxylase [EC:1.11.1.-]	Metabolism; Metabolism of cofactors and vitamins; Porphyrin and chlorophyll metabolism
K00436	NAD-reducing hydrogenase large subunit [EC:1.12.1.2]	Not Included in Pathway or Brite; Unclassified: metabolism; Enzymes with EC numbers
K00441	coenzyme F420 hydrogenase subunit beta [EC:1.12.98.1]	Metabolism; Energy metabolism; Methane metabolism
K00446	catechol 2,3-dioxygenase [EC:1.13.11.2]	Metabolism; Xenobiotics biodegradation and metabolism; Benzoate degradation | Metabolism; Xenobiotics biodegradation and metabolism; Chlorocyclohexane and chlorobenzene degradation | Metabolism; Xenobiotics biodegradation and metabolism; Xylene degradation | Metabolism; Xenobiotics biodegradation and metabolism; Styrene degradation
K00448	protocatechuate 3,4-dioxygenase, alpha subunit [EC:1.13.11.3]	Metabolism; Xenobiotics biodegradation and metabolism; Benzoate degradation | Metabolism; Xenobiotics biodegradation and metabolism; Polycyclic aromatic hydrocarbon degradation
K00449	protocatechuate 3,4-dioxygenase, beta subunit [EC:1.13.11.3]	Metabolism; Xenobiotics biodegradation and metabolism; Benzoate degradation | Metabolism; Xenobiotics biodegradation and metabolism; Polycyclic aromatic hydrocarbon degradation
K00450	gentisate 1,2-dioxygenase [EC:1.13.11.4]	Metabolism; Amino acid metabolism; Tyrosine metabolism
K00451	homogentisate 1,2-dioxygenase [EC:1.13.11.5]	Metabolism; Amino acid metabolism; Tyrosine metabolism | Metabolism; Xenobiotics biodegradation and metabolism; Styrene degradation
K00452	3-hydroxyanthranilate 3,4-dioxygenase [EC:1.13.11.6]	Metabolism; Amino acid metabolism; Tryptophan metabolism
K00453	tryptophan 2,3-dioxygenase [EC:1.13.11.11]	Metabolism; Amino acid metabolism; Tryptophan metabolism
K00455	3,4-dihydroxyphenylacetate 2,3-dioxygenase [EC:1.13.11.15]	Metabolism; Amino acid metabolism; Tyrosine metabolism
K00456	cysteine dioxygenase [EC:1.13.11.20]	Metabolism; Amino acid metabolism; Cysteine and methionine metabolism | Metabolism; Metabolism of other amino acids; Taurine and hypotaurine metabolism
K00457	4-hydroxyphenylpyruvate dioxygenase [EC:1.13.11.27]	Metabolism; Amino acid metabolism; Tyrosine metabolism | Metabolism; Amino acid metabolism; Phenylalanine metabolism | Metabolism; Metabolism of cofactors and vitamins; Ubiquinone and other terpenoid-quinone biosynthesis | Brite Hierarchies; Protein families: signaling and cellular processes; Exosome
K00459	nitronate monooxygenase [EC:1.13.12.16]	Metabolism; Energy metabolism; Nitrogen metabolism
K00461	arachidonate 5-lipoxygenase [EC:1.13.11.34]	Metabolism; Lipid metabolism; Arachidonic acid metabolism | Organismal Systems; Immune system; Fc epsilon RI signaling pathway | Organismal Systems; Endocrine system; Ovarian steroidogenesis | Organismal Systems; Nervous system; Serotonergic synapse | Human Diseases; Infectious diseases: Parasitic; Toxoplasmosis
K00462	biphenyl-2,3-diol 1,2-dioxygenase [EC:1.13.11.39]	Metabolism; Xenobiotics biodegradation and metabolism; Chlorocyclohexane and chlorobenzene degradation | Metabolism; Xenobiotics biodegradation and metabolism; Dioxin degradation
K00463	indoleamine 2,3-dioxygenase [EC:1.13.11.52]	Metabolism; Amino acid metabolism; Tryptophan metabolism | Human Diseases; Infectious diseases: Parasitic; African trypanosomiasis
K00464	all-trans-8'-apo-beta-carotenal 15,15'-oxygenase [EC:1.13.11.75]	Not Included in Pathway or Brite; Unclassified: metabolism; Enzymes with EC numbers
K00466	tryptophan 2-monooxygenase [EC:1.13.12.3]	Metabolism; Amino acid metabolism; Tryptophan metabolism
K00467	lactate 2-monooxygenase [EC:1.13.12.4]	Metabolism; Carbohydrate metabolism; Pyruvate metabolism
K00469	inositol oxygenase [EC:1.13.99.1]	Metabolism; Carbohydrate metabolism; Ascorbate and aldarate metabolism | Metabolism; Carbohydrate metabolism; Inositol phosphate metabolism
K00471	gamma-butyrobetaine dioxygenase [EC:1.14.11.1]	Metabolism; Amino acid metabolism; Lysine degradation
K00472	prolyl 4-hydroxylase [EC:1.14.11.2]	Metabolism; Amino acid metabolism; Arginine and proline metabolism
K00474	trimethyllysine dioxygenase [EC:1.14.11.8]	Metabolism; Amino acid metabolism; Lysine degradation
K00475	naringenin 3-dioxygenase [EC:1.14.11.9]	Metabolism; Biosynthesis of other secondary metabolites; Flavonoid biosynthesis
K00476	aspartate beta-hydroxylase [EC:1.14.11.16]	Not Included in Pathway or Brite; Unclassified: metabolism; Enzymes with EC numbers
K00477	phytanoyl-CoA hydroxylase [EC:1.14.11.18]	Cellular Processes; Transport and catabolism; Peroxisome
K00479	glycine betaine catabolism A	Not Included in Pathway or Brite; Poorly characterized; General function prediction only
K00480	salicylate hydroxylase [EC:1.14.13.1]	Metabolism; Xenobiotics biodegradation and metabolism; Dioxin degradation | Metabolism; Xenobiotics biodegradation and metabolism; Naphthalene degradation | Metabolism; Xenobiotics biodegradation and metabolism; Polycyclic aromatic hydrocarbon degradation
K00481	p-hydroxybenzoate 3-monooxygenase [EC:1.14.13.2]	Metabolism; Xenobiotics biodegradation and metabolism; Benzoate degradation
K00483	4-hydroxyphenylacetate 3-monooxygenase [EC:1.14.14.9]	Metabolism; Amino acid metabolism; Tyrosine metabolism
K00484	flavin reductase (NADH) [EC:1.5.1.36]	Metabolism; Amino acid metabolism; Tyrosine metabolism | Metabolism; Metabolism of cofactors and vitamins; Riboflavin metabolism
K00485	dimethylaniline monooxygenase (N-oxide forming) [EC:1.14.13.8]	Metabolism; Xenobiotics biodegradation and metabolism; Drug metabolism - cytochrome P450
K00486	kynurenine 3-monooxygenase [EC:1.14.13.9]	Metabolism; Amino acid metabolism; Tryptophan metabolism
K00487	trans-cinnamate 4-monooxygenase [EC:1.14.14.91]	Metabolism; Amino acid metabolism; Phenylalanine metabolism | Metabolism; Metabolism of cofactors and vitamins; Ubiquinone and other terpenoid-quinone biosynthesis | Metabolism; Biosynthesis of other secondary metabolites; Phenylpropanoid biosynthesis | Metabolism; Biosynthesis of other secondary metabolites; Stilbenoid, diarylheptanoid and gingerol biosynthesis | Metabolism; Biosynthesis of othe…
K00488	cholestanetriol 26-monooxygenase [EC:1.14.15.15]	Metabolism; Lipid metabolism; Primary bile acid biosynthesis | Organismal Systems; Endocrine system; PPAR signaling pathway | Organismal Systems; Digestive system; Cholesterol metabolism | Brite Hierarchies; Protein families: metabolism; Cytochrome P450
K00491	nitric-oxide synthase, bacterial [EC:1.14.14.47]	Metabolism; Amino acid metabolism; Arginine biosynthesis | Metabolism; Amino acid metabolism; Arginine and proline metabolism
K00493	unspecific monooxygenase [EC:1.14.14.1]	Metabolism; Lipid metabolism; Fatty acid degradation | Metabolism; Amino acid metabolism; Tryptophan metabolism | Metabolism; Xenobiotics biodegradation and metabolism; Aminobenzoate degradation
K00494	alkanal monooxygenase alpha chain [EC:1.14.14.3]	Environmental Information Processing; Signal transduction; Two-component system | Cellular Processes; Cellular community - prokaryotes; Quorum sensing
K00496	alkane 1-monooxygenase [EC:1.14.15.3]	Metabolism; Lipid metabolism; Fatty acid degradation | Metabolism; Xenobiotics biodegradation and metabolism; Caprolactam degradation
K00498	cholesterol monooxygenase (side-chain-cleaving) [EC:1.14.15.6]	Metabolism; Lipid metabolism; Steroid hormone biosynthesis | Organismal Systems; Endocrine system; Ovarian steroidogenesis | Organismal Systems; Endocrine system; Aldosterone synthesis and secretion | Organismal Systems; Endocrine system; Cortisol synthesis and secretion | Human Diseases; Endocrine and metabolic diseases; Cushing syndrome | Brite Hierarchies; Protein families: metabolism; Cytochr…
K00499	choline monooxygenase [EC:1.14.15.7]	Metabolism; Amino acid metabolism; Glycine, serine and threonine metabolism
K00500	phenylalanine-4-hydroxylase [EC:1.14.16.1]	Metabolism; Amino acid metabolism; Phenylalanine metabolism | Metabolism; Amino acid metabolism; Phenylalanine, tyrosine and tryptophan biosynthesis | Metabolism; Metabolism of cofactors and vitamins; Folate biosynthesis
K00501	tyrosine 3-monooxygenase [EC:1.14.16.2]	Metabolism; Amino acid metabolism; Tyrosine metabolism | Metabolism; Metabolism of cofactors and vitamins; Folate biosynthesis | Metabolism; Biosynthesis of other secondary metabolites; Isoquinoline alkaloid biosynthesis | Organismal Systems; Endocrine system; Prolactin signaling pathway | Organismal Systems; Nervous system; Dopaminergic synapse | Human Diseases; Neurodegenerative diseases; Parki…
K00504	peptidylglycine monooxygenase [EC:1.14.17.3]	Not Included in Pathway or Brite; Unclassified: metabolism; Enzymes with EC numbers
K00505	tyrosinase [EC:1.14.18.1]	Metabolism; Amino acid metabolism; Tyrosine metabolism | Metabolism; Biosynthesis of other secondary metabolites; Isoquinoline alkaloid biosynthesis | Metabolism; Biosynthesis of other secondary metabolites; Betalain biosynthesis | Organismal Systems; Endocrine system; Melanogenesis
K00507	stearoyl-CoA desaturase (Delta-9 desaturase) [EC:1.14.19.1]	Metabolism; Lipid metabolism; Biosynthesis of unsaturated fatty acids | Environmental Information Processing; Signal transduction; AMPK signaling pathway | Organismal Systems; Endocrine system; PPAR signaling pathway | Organismal Systems; Aging; Longevity regulating pathway - worm | Brite Hierarchies; Protein families: metabolism; Lipid biosynthesis proteins
K00508	linoleoyl-CoA desaturase [EC:1.14.19.3]	Metabolism; Lipid metabolism; Linoleic acid metabolism | Brite Hierarchies; Protein families: metabolism; Lipid biosynthesis proteins
K00509	prostaglandin-endoperoxide synthase 1 [EC:1.14.99.1]	Metabolism; Lipid metabolism; Arachidonic acid metabolism | Organismal Systems; Immune system; Platelet activation | Organismal Systems; Endocrine system; Regulation of lipolysis in adipocytes | Organismal Systems; Nervous system; Serotonergic synapse
K00511	squalene monooxygenase [EC:1.14.14.17]	Metabolism; Lipid metabolism; Steroid biosynthesis | Metabolism; Metabolism of terpenoids and polyketides; Sesquiterpenoid and triterpenoid biosynthesis
K00512	steroid 17alpha-monooxygenase / 17alpha-hydroxyprogesterone deacetylase [EC:1.14.14.19 1.14.14.32]	Metabolism; Lipid metabolism; Steroid hormone biosynthesis | Organismal Systems; Endocrine system; Ovarian steroidogenesis | Organismal Systems; Endocrine system; Prolactin signaling pathway | Organismal Systems; Endocrine system; Cortisol synthesis and secretion | Human Diseases; Endocrine and metabolic diseases; Cushing syndrome | Brite Hierarchies; Protein families: metabolism; Cytochrome P450
K00513	steroid 21-monooxygenase [EC:1.14.14.16]	Metabolism; Lipid metabolism; Steroid hormone biosynthesis | Organismal Systems; Endocrine system; Aldosterone synthesis and secretion | Organismal Systems; Endocrine system; Cortisol synthesis and secretion | Human Diseases; Endocrine and metabolic diseases; Cushing syndrome | Brite Hierarchies; Protein families: metabolism; Cytochrome P450
K00514	zeta-carotene desaturase [EC:1.3.5.6]	Metabolism; Metabolism of terpenoids and polyketides; Carotenoid biosynthesis
K00515	beta-carotene 15,15'-dioxygenase [EC:1.13.11.63]	Metabolism; Metabolism of cofactors and vitamins; Retinol metabolism
K00518	nickel superoxide dismutase [EC:1.15.1.1]	Not Included in Pathway or Brite; Unclassified: metabolism; Enzymes with EC numbers
K00520	mercuric reductase [EC:1.16.1.1]	Not Included in Pathway or Brite; Unclassified: metabolism; Enzymes with EC numbers
K00521	ferric-chelate reductase [EC:1.16.1.7]	Not Included in Pathway or Brite; Unclassified: metabolism; Enzymes with EC numbers
K00523	CDP-4-dehydro-6-deoxyglucose reductase, E3 [EC:1.17.1.1]	Metabolism; Carbohydrate metabolism; Amino sugar and nucleotide sugar metabolism
K00525	ribonucleoside-diphosphate reductase alpha chain [EC:1.17.4.1]	Metabolism; Nucleotide metabolism; Purine metabolism | Metabolism; Nucleotide metabolism; Pyrimidine metabolism | Brite Hierarchies; Protein families: genetic information processing; DNA repair and recombination proteins
K00526	ribonucleoside-diphosphate reductase beta chain [EC:1.17.4.1]	Metabolism; Nucleotide metabolism; Purine metabolism | Metabolism; Nucleotide metabolism; Pyrimidine metabolism | Brite Hierarchies; Protein families: genetic information processing; DNA repair and recombination proteins
K00528	ferredoxin/flavodoxin---NADP+ reductase [EC:1.18.1.2 1.19.1.1]	Not Included in Pathway or Brite; Unclassified: metabolism; Enzymes with EC numbers
K00529	3-phenylpropionate/trans-cinnamate dioxygenase ferredoxin reductase component [EC:1.18.1.3]	Metabolism; Lipid metabolism; Fatty acid degradation | Metabolism; Amino acid metabolism; Phenylalanine metabolism
K00534	ferredoxin hydrogenase small subunit [EC:1.12.7.2]	Not Included in Pathway or Brite; Unclassified: metabolism; Enzymes with EC numbers
K00537	arsenate reductase (glutaredoxin) [EC:1.20.4.1]	Not Included in Pathway or Brite; Unclassified: metabolism; Enzymes with EC numbers
K00541	nicotinamide N-methyltransferase [EC:2.1.1.1]	Metabolism; Metabolism of cofactors and vitamins; Nicotinate and nicotinamide metabolism | Brite Hierarchies; Protein families: genetic information processing; Chromosome and associated proteins
K00543	acetylserotonin O-methyltransferase [EC:2.1.1.4]	Metabolism; Amino acid metabolism; Tryptophan metabolism
K00544	betaine-homocysteine S-methyltransferase [EC:2.1.1.5]	Metabolism; Amino acid metabolism; Glycine, serine and threonine metabolism | Metabolism; Amino acid metabolism; Cysteine and methionine metabolism
K00545	catechol O-methyltransferase [EC:2.1.1.6]	Metabolism; Lipid metabolism; Steroid hormone biosynthesis | Metabolism; Amino acid metabolism; Tyrosine metabolism | Metabolism; Biosynthesis of other secondary metabolites; Betalain biosynthesis | Organismal Systems; Nervous system; Dopaminergic synapse | Brite Hierarchies; Protein families: signaling and cellular processes; Exosome
K00547	homocysteine S-methyltransferase [EC:2.1.1.10]	Metabolism; Amino acid metabolism; Cysteine and methionine metabolism
K00548	5-methyltetrahydrofolate--homocysteine methyltransferase [EC:2.1.1.13]	Metabolism; Amino acid metabolism; Cysteine and methionine metabolism | Metabolism; Metabolism of other amino acids; Selenocompound metabolism | Metabolism; Metabolism of cofactors and vitamins; One carbon pool by folate
K00549	5-methyltetrahydropteroyltriglutamate--homocysteine methyltransferase [EC:2.1.1.14]	Metabolism; Amino acid metabolism; Cysteine and methionine metabolism | Metabolism; Metabolism of other amino acids; Selenocompound metabolism
K00554	tRNA (guanine37-N1)-methyltransferase [EC:2.1.1.228]	Brite Hierarchies; Protein families: genetic information processing; Transfer RNA biogenesis
K00555	tRNA (guanine26-N2/guanine27-N2)-dimethyltransferase [EC:2.1.1.215 2.1.1.216]	Brite Hierarchies; Protein families: genetic information processing; Transfer RNA biogenesis
K00556	tRNA (guanosine-2'-O-)-methyltransferase [EC:2.1.1.34]	Brite Hierarchies; Protein families: genetic information processing; Transfer RNA biogenesis
K00557	tRNA (uracil-5-)-methyltransferase [EC:2.1.1.35]	Brite Hierarchies; Protein families: genetic information processing; Transfer RNA biogenesis
K00558	DNA (cytosine-5)-methyltransferase 1 [EC:2.1.1.37]	Metabolism; Amino acid metabolism; Cysteine and methionine metabolism | Human Diseases; Cancers: Overview; MicroRNAs in cancer | Brite Hierarchies; Protein families: genetic information processing; DNA replication proteins | Brite Hierarchies; Protein families: genetic information processing; Chromosome and associated proteins | Brite Hierarchies; Protein families: signaling and cellular processe…
K00559	sterol 24-C-methyltransferase [EC:2.1.1.41]	Metabolism; Lipid metabolism; Steroid biosynthesis
K00560	thymidylate synthase [EC:2.1.1.45]	Metabolism; Nucleotide metabolism; Pyrimidine metabolism | Metabolism; Metabolism of cofactors and vitamins; One carbon pool by folate | Human Diseases; Drug resistance: Antineoplastic; Antifolate resistance
K00561	23S rRNA (adenine-N6)-dimethyltransferase [EC:2.1.1.184]	Brite Hierarchies; Protein families: genetic information processing; Ribosome biogenesis | Brite Hierarchies; Protein families: signaling and cellular processes; Antimicrobial resistance genes
K00563	23S rRNA (guanine745-N1)-methyltransferase [EC:2.1.1.187]	Brite Hierarchies; Protein families: genetic information processing; Ribosome biogenesis
K00564	16S rRNA (guanine1207-N2)-methyltransferase [EC:2.1.1.172]	Brite Hierarchies; Protein families: genetic information processing; Ribosome biogenesis
K00566	tRNA-uridine 2-sulfurtransferase [EC:2.8.1.13]	Genetic Information Processing; Folding, sorting and degradation; Sulfur relay system | Brite Hierarchies; Protein families: genetic information processing; Transfer RNA biogenesis
K00567	methylated-DNA-[protein]-cysteine S-methyltransferase [EC:2.1.1.63]	Brite Hierarchies; Protein families: genetic information processing; DNA repair and recombination proteins
K00568	2-polyprenyl-6-hydroxyphenyl methylase / 3-demethylubiquinone-9 3-methyltransferase [EC:2.1.1.222 2.1.1.64]	Metabolism; Metabolism of cofactors and vitamins; Ubiquinone and other terpenoid-quinone biosynthesis
K00569	thiopurine S-methyltransferase [EC:2.1.1.67]	Metabolism; Xenobiotics biodegradation and metabolism; Drug metabolism - other enzymes
K00570	phosphatidylethanolamine/phosphatidyl-N-methylethanolamine N-methyltransferase [EC:2.1.1.17 2.1.1.71]	Metabolism; Lipid metabolism; Glycerophospholipid metabolism
K00571	site-specific DNA-methyltransferase (adenine-specific) [EC:2.1.1.72]	Brite Hierarchies; Protein families: signaling and cellular processes; Prokaryotic defense system
K00573	protein-L-isoaspartate(D-aspartate) O-methyltransferase [EC:2.1.1.77]	Not Included in Pathway or Brite; Unclassified: metabolism; Enzymes with EC numbers
K00574	cyclopropane-fatty-acyl-phospholipid synthase [EC:2.1.1.79]	Not Included in Pathway or Brite; Unclassified: metabolism; Enzymes with EC numbers
K00575	chemotaxis protein methyltransferase CheR [EC:2.1.1.80]	Environmental Information Processing; Signal transduction; Two-component system | Cellular Processes; Cell motility; Bacterial chemotaxis | Brite Hierarchies; Protein families: signaling and cellular processes; Bacterial motility proteins
K00577	tetrahydromethanopterin S-methyltransferase subunit A [EC:2.1.1.86]	Metabolism; Energy metabolism; Methane metabolism
K00587	protein-S-isoprenylcysteine O-methyltransferase [EC:2.1.1.100]	Metabolism; Metabolism of terpenoids and polyketides; Terpenoid backbone biosynthesis
K00588	caffeoyl-CoA O-methyltransferase [EC:2.1.1.104]	Metabolism; Amino acid metabolism; Phenylalanine metabolism | Metabolism; Biosynthesis of other secondary metabolites; Phenylpropanoid biosynthesis | Metabolism; Biosynthesis of other secondary metabolites; Stilbenoid, diarylheptanoid and gingerol biosynthesis | Metabolism; Biosynthesis of other secondary metabolites; Flavonoid biosynthesis
K00590	site-specific DNA-methyltransferase (cytosine-N4-specific) [EC:2.1.1.113]	Brite Hierarchies; Protein families: signaling and cellular processes; Prokaryotic defense system
K00591	polyprenyldihydroxybenzoate methyltransferase / 3-demethylubiquinol 3-O-methyltransferase [EC:2.1.1.114 2.1.1.64]	Metabolism; Metabolism of cofactors and vitamins; Ubiquinone and other terpenoid-quinone biosynthesis
K00594	alditol oxidase [EC:1.1.3.41]	Metabolism; Carbohydrate metabolism; Pentose and glucuronate interconversions | Metabolism; Carbohydrate metabolism; Fructose and mannose metabolism
K00595	precorrin-6Y C5,15-methyltransferase (decarboxylating) [EC:2.1.1.132]	Metabolism; Metabolism of cofactors and vitamins; Porphyrin and chlorophyll metabolism
K00596	2,2-dialkylglycine decarboxylase (pyruvate) [EC:4.1.1.64]	Brite Hierarchies; Protein families: metabolism; Amino acid related enzymes
K00598	trans-aconitate 2-methyltransferase [EC:2.1.1.144]	Not Included in Pathway or Brite; Unclassified: metabolism; Enzymes with EC numbers
K00600	glycine hydroxymethyltransferase [EC:2.1.2.1]	Metabolism; Carbohydrate metabolism; Glyoxylate and dicarboxylate metabolism | Metabolism; Energy metabolism; Methane metabolism | Metabolism; Amino acid metabolism; Glycine, serine and threonine metabolism | Metabolism; Metabolism of other amino acids; Cyanoamino acid metabolism | Metabolism; Metabolism of cofactors and vitamins; One carbon pool by folate | Human Diseases; Drug resistance: Antin…
K00601	phosphoribosylglycinamide formyltransferase [EC:2.1.2.2]	Metabolism; Nucleotide metabolism; Purine metabolism | Metabolism; Metabolism of cofactors and vitamins; One carbon pool by folate
K00602	phosphoribosylaminoimidazolecarboxamide formyltransferase / IMP cyclohydrolase [EC:2.1.2.3 3.5.4.10]	Metabolism; Nucleotide metabolism; Purine metabolism | Metabolism; Metabolism of cofactors and vitamins; One carbon pool by folate | Human Diseases; Drug resistance: Antineoplastic; Antifolate resistance | Brite Hierarchies; Protein families: signaling and cellular processes; Exosome
K00603	glutamate formiminotransferase / 5-formyltetrahydrofolate cyclo-ligase [EC:2.1.2.5 6.3.3.2]	Metabolism; Amino acid metabolism; Histidine metabolism | Metabolism; Metabolism of cofactors and vitamins; One carbon pool by folate
K00604	methionyl-tRNA formyltransferase [EC:2.1.2.9]	Metabolism; Metabolism of cofactors and vitamins; One carbon pool by folate | Genetic Information Processing; Translation; Aminoacyl-tRNA biosynthesis
K00605	aminomethyltransferase [EC:2.1.2.10]	Metabolism; Carbohydrate metabolism; Glyoxylate and dicarboxylate metabolism | Metabolism; Amino acid metabolism; Glycine, serine and threonine metabolism | Metabolism; Metabolism of cofactors and vitamins; One carbon pool by folate
K00606	3-methyl-2-oxobutanoate hydroxymethyltransferase [EC:2.1.2.11]	Metabolism; Metabolism of cofactors and vitamins; Pantothenate and CoA biosynthesis
K00609	aspartate carbamoyltransferase catalytic subunit [EC:2.1.3.2]	Metabolism; Nucleotide metabolism; Pyrimidine metabolism | Metabolism; Amino acid metabolism; Alanine, aspartate and glutamate metabolism
K00610	aspartate carbamoyltransferase regulatory subunit	Metabolism; Nucleotide metabolism; Pyrimidine metabolism | Metabolism; Amino acid metabolism; Alanine, aspartate and glutamate metabolism
K00611	ornithine carbamoyltransferase [EC:2.1.3.3]	Metabolism; Amino acid metabolism; Arginine biosynthesis
K00612	carbamoyltransferase [EC:2.1.3.-]	Not Included in Pathway or Brite; Unclassified: metabolism; Enzymes with EC numbers
K00613	glycine amidinotransferase [EC:2.1.4.1]	Metabolism; Amino acid metabolism; Glycine, serine and threonine metabolism | Metabolism; Amino acid metabolism; Arginine and proline metabolism
K00615	transketolase [EC:2.2.1.1]	Metabolism; Carbohydrate metabolism; Pentose phosphate pathway | Metabolism; Energy metabolism; Carbon fixation in photosynthetic organisms | Metabolism; Metabolism of terpenoids and polyketides; Biosynthesis of ansamycins
K00616	transaldolase [EC:2.2.1.2]	Metabolism; Carbohydrate metabolism; Pentose phosphate pathway
K00619	amino-acid N-acetyltransferase [EC:2.3.1.1]	Metabolism; Amino acid metabolism; Arginine biosynthesis
K00620	glutamate N-acetyltransferase / amino-acid N-acetyltransferase [EC:2.3.1.35 2.3.1.1]	Metabolism; Amino acid metabolism; Arginine biosynthesis
K00622	arylamine N-acetyltransferase [EC:2.3.1.5]	Metabolism; Biosynthesis of other secondary metabolites; Caffeine metabolism | Metabolism; Xenobiotics biodegradation and metabolism; Nitrotoluene degradation | Metabolism; Xenobiotics biodegradation and metabolism; Drug metabolism - other enzymes | Human Diseases; Cancers: Overview; Chemical carcinogenesis
K00624	carnitine O-acetyltransferase [EC:2.3.1.7]	Cellular Processes; Transport and catabolism; Peroxisome
K00625	phosphate acetyltransferase [EC:2.3.1.8]	Metabolism; Carbohydrate metabolism; Pyruvate metabolism | Metabolism; Carbohydrate metabolism; Propanoate metabolism | Metabolism; Energy metabolism; Carbon fixation pathways in prokaryotes | Metabolism; Energy metabolism; Methane metabolism | Metabolism; Metabolism of other amino acids; Taurine and hypotaurine metabolism
K00626	acetyl-CoA C-acetyltransferase [EC:2.3.1.9]	Metabolism; Carbohydrate metabolism; Pyruvate metabolism | Metabolism; Carbohydrate metabolism; Glyoxylate and dicarboxylate metabolism | Metabolism; Carbohydrate metabolism; Propanoate metabolism | Metabolism; Carbohydrate metabolism; Butanoate metabolism | Metabolism; Energy metabolism; Carbon fixation pathways in prokaryotes | Metabolism; Lipid metabolism; Fatty acid degradation | Metabolism; …
K00627	pyruvate dehydrogenase E2 component (dihydrolipoamide acetyltransferase) [EC:2.3.1.12]	Metabolism; Carbohydrate metabolism; Glycolysis / Gluconeogenesis | Metabolism; Carbohydrate metabolism; Citrate cycle (TCA cycle) | Metabolism; Carbohydrate metabolism; Pyruvate metabolism
K00629	glycerol-3-phosphate O-acyltransferase 1/2 [EC:2.3.1.15]	Metabolism; Lipid metabolism; Glycerolipid metabolism | Metabolism; Lipid metabolism; Glycerophospholipid metabolism | Brite Hierarchies; Protein families: metabolism; Lipid biosynthesis proteins
K00630	glycerol-3-phosphate O-acyltransferase [EC:2.3.1.15]	Metabolism; Lipid metabolism; Glycerolipid metabolism | Metabolism; Lipid metabolism; Glycerophospholipid metabolism | Brite Hierarchies; Protein families: metabolism; Lipid biosynthesis proteins
K00631	glycerol-3-phosphate O-acyltransferase [EC:2.3.1.15]	Metabolism; Lipid metabolism; Glycerolipid metabolism | Metabolism; Lipid metabolism; Glycerophospholipid metabolism | Brite Hierarchies; Protein families: metabolism; Lipid biosynthesis proteins
K00632	acetyl-CoA acyltransferase [EC:2.3.1.16]	Metabolism; Lipid metabolism; Fatty acid degradation | Metabolism; Lipid metabolism; alpha-Linolenic acid metabolism | Metabolism; Amino acid metabolism; Valine, leucine and isoleucine degradation | Metabolism; Metabolism of terpenoids and polyketides; Geraniol degradation | Metabolism; Xenobiotics biodegradation and metabolism; Benzoate degradation | Metabolism; Xenobiotics biodegradation and me…
K00633	galactoside O-acetyltransferase [EC:2.3.1.18]	Not Included in Pathway or Brite; Unclassified: metabolism; Enzymes with EC numbers
K00634	phosphate butyryltransferase [EC:2.3.1.19]	Metabolism; Carbohydrate metabolism; Butanoate metabolism
K00635	diacylglycerol O-acyltransferase / wax synthase [EC:2.3.1.20 2.3.1.75]	Metabolism; Lipid metabolism; Glycerolipid metabolism
K00637	sterol O-acyltransferase [EC:2.3.1.26]	Metabolism; Lipid metabolism; Steroid biosynthesis | Organismal Systems; Digestive system; Cholesterol metabolism
K00638	chloramphenicol O-acetyltransferase type B [EC:2.3.1.28]	Brite Hierarchies; Protein families: signaling and cellular processes; Antimicrobial resistance genes
K00639	glycine C-acetyltransferase [EC:2.3.1.29]	Metabolism; Amino acid metabolism; Glycine, serine and threonine metabolism | Brite Hierarchies; Protein families: metabolism; Amino acid related enzymes
K00640	serine O-acetyltransferase [EC:2.3.1.30]	Metabolism; Energy metabolism; Sulfur metabolism | Metabolism; Amino acid metabolism; Cysteine and methionine metabolism | Cellular Processes; Cellular community - prokaryotes; Biofilm formation - Vibrio cholerae
K00641	homoserine O-acetyltransferase/O-succinyltransferase [EC:2.3.1.31 2.3.1.46]	Metabolism; Energy metabolism; Sulfur metabolism | Metabolism; Amino acid metabolism; Cysteine and methionine metabolism
K00643	5-aminolevulinate synthase [EC:2.3.1.37]	Metabolism; Amino acid metabolism; Glycine, serine and threonine metabolism | Metabolism; Metabolism of cofactors and vitamins; Porphyrin and chlorophyll metabolism | Brite Hierarchies; Protein families: metabolism; Amino acid related enzymes
K00645	[acyl-carrier-protein] S-malonyltransferase [EC:2.3.1.39]	Metabolism; Lipid metabolism; Fatty acid biosynthesis | Metabolism; Biosynthesis of other secondary metabolites; Prodigiosin biosynthesis | Brite Hierarchies; Protein families: metabolism; Lipid biosynthesis proteins
K00646	malonyl-ACP decarboxylase	Brite Hierarchies; Protein families: metabolism; Polyketide biosynthesis proteins
K00647	3-oxoacyl-[acyl-carrier-protein] synthase I [EC:2.3.1.41]	Metabolism; Lipid metabolism; Fatty acid biosynthesis | Metabolism; Metabolism of cofactors and vitamins; Biotin metabolism | Brite Hierarchies; Protein families: metabolism; Lipid biosynthesis proteins
K00648	3-oxoacyl-[acyl-carrier-protein] synthase III [EC:2.3.1.180]	Metabolism; Lipid metabolism; Fatty acid biosynthesis | Brite Hierarchies; Protein families: metabolism; Lipid biosynthesis proteins
K00649	glyceronephosphate O-acyltransferase [EC:2.3.1.42]	Metabolism; Lipid metabolism; Glycerophospholipid metabolism | Cellular Processes; Transport and catabolism; Peroxisome
K00650	lecithin-cholesterol acyltransferase [EC:2.3.1.43]	Metabolism; Lipid metabolism; Glycerophospholipid metabolism | Organismal Systems; Digestive system; Cholesterol metabolism
K00651	homoserine O-succinyltransferase/O-acetyltransferase [EC:2.3.1.46 2.3.1.31]	Metabolism; Energy metabolism; Sulfur metabolism | Metabolism; Amino acid metabolism; Cysteine and methionine metabolism
K00652	8-amino-7-oxononanoate synthase [EC:2.3.1.47]	Metabolism; Metabolism of cofactors and vitamins; Biotin metabolism | Brite Hierarchies; Protein families: metabolism; Amino acid related enzymes
K00655	1-acyl-sn-glycerol-3-phosphate acyltransferase [EC:2.3.1.51]	Metabolism; Lipid metabolism; Glycerolipid metabolism | Metabolism; Lipid metabolism; Glycerophospholipid metabolism | Brite Hierarchies; Protein families: metabolism; Lipid biosynthesis proteins
K00656	formate C-acetyltransferase [EC:2.3.1.54]	Metabolism; Carbohydrate metabolism; Pyruvate metabolism | Metabolism; Carbohydrate metabolism; Propanoate metabolism | Metabolism; Carbohydrate metabolism; Butanoate metabolism
K00657	diamine N-acetyltransferase [EC:2.3.1.57]	Metabolism; Amino acid metabolism; Arginine and proline metabolism | Cellular Processes; Cell growth and death; Ferroptosis
K00658	2-oxoglutarate dehydrogenase E2 component (dihydrolipoamide succinyltransferase) [EC:2.3.1.61]	Metabolism; Carbohydrate metabolism; Citrate cycle (TCA cycle) | Metabolism; Amino acid metabolism; Lysine degradation
K00659	bile acid-CoA:amino acid N-acyltransferase [EC:2.3.1.65 3.1.2.2]	Metabolism; Lipid metabolism; Primary bile acid biosynthesis | Metabolism; Lipid metabolism; Biosynthesis of unsaturated fatty acids | Metabolism; Metabolism of other amino acids; Taurine and hypotaurine metabolism | Cellular Processes; Transport and catabolism; Peroxisome | Organismal Systems; Digestive system; Bile secretion
K00660	chalcone synthase [EC:2.3.1.74]	Metabolism; Biosynthesis of other secondary metabolites; Flavonoid biosynthesis | Organismal Systems; Environmental adaptation; Circadian rhythm - plant | Brite Hierarchies; Protein families: metabolism; Polyketide biosynthesis proteins
K00661	maltose O-acetyltransferase [EC:2.3.1.79]	Not Included in Pathway or Brite; Unclassified: metabolism; Enzymes with EC numbers
K00662	aminoglycoside 3-N-acetyltransferase [EC:2.3.1.81]	Brite Hierarchies; Protein families: signaling and cellular processes; Antimicrobial resistance genes
K00663	aminoglycoside 6'-N-acetyltransferase [EC:2.3.1.82]	Brite Hierarchies; Protein families: signaling and cellular processes; Antimicrobial resistance genes
K00665	fatty acid synthase, animal type [EC:2.3.1.85]	Metabolism; Lipid metabolism; Fatty acid biosynthesis | Environmental Information Processing; Signal transduction; AMPK signaling pathway | Organismal Systems; Endocrine system; Insulin signaling pathway | Brite Hierarchies; Protein families: metabolism; Lipid biosynthesis proteins | Brite Hierarchies; Protein families: signaling and cellular processes; Exosome
K00666	fatty-acyl-CoA synthase [EC:6.2.1.-]	Brite Hierarchies; Protein families: metabolism; Lipid biosynthesis proteins
K00667	fatty acid synthase subunit alpha, fungi type [EC:2.3.1.86]	Metabolism; Lipid metabolism; Fatty acid biosynthesis | Brite Hierarchies; Protein families: metabolism; Lipid biosynthesis proteins
K00668	fatty acid synthase subunit beta, fungi type [EC:2.3.1.86]	Metabolism; Lipid metabolism; Fatty acid biosynthesis | Brite Hierarchies; Protein families: metabolism; Lipid biosynthesis proteins
K00670	N-alpha-acetyltransferase 30 [EC:2.3.1.256]	Brite Hierarchies; Protein families: genetic information processing; Membrane trafficking
K00672	formylmethanofuran--tetrahydromethanopterin N-formyltransferase [EC:2.3.1.101]	Metabolism; Energy metabolism; Methane metabolism
K00673	arginine N-succinyltransferase [EC:2.3.1.109]	Metabolism; Amino acid metabolism; Arginine and proline metabolism
K00674	2,3,4,5-tetrahydropyridine-2,6-dicarboxylate N-succinyltransferase [EC:2.3.1.117]	Metabolism; Amino acid metabolism; Lysine biosynthesis
K00675	N-hydroxyarylamine O-acetyltransferase [EC:2.3.1.118]	Not Included in Pathway or Brite; Unclassified: metabolism; Enzymes with EC numbers
K00677	UDP-N-acetylglucosamine acyltransferase [EC:2.3.1.129]	Metabolism; Glycan biosynthesis and metabolism; Lipopolysaccharide biosynthesis | Human Diseases; Drug resistance: Antimicrobial; Cationic antimicrobial peptide (CAMP) resistance | Brite Hierarchies; Protein families: metabolism; Lipopolysaccharide biosynthesis proteins
K00680	uncharacterized N-acetyltransferase [EC:2.3.1.-]	Not Included in Pathway or Brite; Unclassified: metabolism; Enzymes with EC numbers
K00681	gamma-glutamyltranspeptidase / glutathione hydrolase [EC:2.3.2.2 3.4.19.13]	Metabolism; Metabolism of other amino acids; Taurine and hypotaurine metabolism | Metabolism; Metabolism of other amino acids; Cyanoamino acid metabolism | Metabolism; Metabolism of other amino acids; Glutathione metabolism | Brite Hierarchies; Protein families: metabolism; Peptidases
K00682	gamma-glutamylcyclotransferase [EC:4.3.2.9]	Metabolism; Metabolism of other amino acids; Glutathione metabolism
K00683	glutaminyl-peptide cyclotransferase [EC:2.3.2.5]	Brite Hierarchies; Protein families: metabolism; Peptidases
K00684	leucyl/phenylalanyl-tRNA---protein transferase [EC:2.3.2.6]	Not Included in Pathway or Brite; Unclassified: metabolism; Enzymes with EC numbers
K00688	glycogen phosphorylase [EC:2.4.1.1]	Metabolism; Carbohydrate metabolism; Starch and sucrose metabolism | Cellular Processes; Cell growth and death; Necroptosis | Cellular Processes; Cellular community - prokaryotes; Biofilm formation - Escherichia coli | Organismal Systems; Endocrine system; Insulin signaling pathway | Organismal Systems; Endocrine system; Glucagon signaling pathway | Human Diseases; Endocrine and metabolic disease…
K00690	sucrose phosphorylase [EC:2.4.1.7]	Metabolism; Carbohydrate metabolism; Starch and sucrose metabolism
K00691	maltose phosphorylase [EC:2.4.1.8]	Metabolism; Carbohydrate metabolism; Starch and sucrose metabolism
K00692	levansucrase [EC:2.4.1.10]	Metabolism; Carbohydrate metabolism; Starch and sucrose metabolism | Environmental Information Processing; Signal transduction; Two-component system | Brite Hierarchies; Protein families: metabolism; Glycosyltransferases
K00693	glycogen synthase [EC:2.4.1.11]	Metabolism; Carbohydrate metabolism; Starch and sucrose metabolism | Environmental Information Processing; Signal transduction; PI3K-Akt signaling pathway | Environmental Information Processing; Signal transduction; AMPK signaling pathway | Organismal Systems; Endocrine system; Insulin signaling pathway | Organismal Systems; Endocrine system; Glucagon signaling pathway | Human Diseases; Endocrine…
K00694	cellulose synthase (UDP-forming) [EC:2.4.1.12]	Metabolism; Carbohydrate metabolism; Starch and sucrose metabolism | Cellular Processes; Cellular community - prokaryotes; Biofilm formation - Escherichia coli | Brite Hierarchies; Protein families: metabolism; Glycosyltransferases | Brite Hierarchies; Protein families: signaling and cellular processes; Transporters
K00696	sucrose-phosphate synthase [EC:2.4.1.14]	Metabolism; Carbohydrate metabolism; Starch and sucrose metabolism
K00697	trehalose 6-phosphate synthase [EC:2.4.1.15 2.4.1.347]	Metabolism; Carbohydrate metabolism; Starch and sucrose metabolism | Brite Hierarchies; Protein families: metabolism; Glycosyltransferases
K00698	chitin synthase [EC:2.4.1.16]	Metabolism; Carbohydrate metabolism; Amino sugar and nucleotide sugar metabolism | Brite Hierarchies; Protein families: metabolism; Glycosyltransferases
K00699	glucuronosyltransferase [EC:2.4.1.17]	Metabolism; Carbohydrate metabolism; Pentose and glucuronate interconversions | Metabolism; Carbohydrate metabolism; Ascorbate and aldarate metabolism | Metabolism; Lipid metabolism; Steroid hormone biosynthesis | Metabolism; Metabolism of cofactors and vitamins; Retinol metabolism | Metabolism; Metabolism of cofactors and vitamins; Porphyrin and chlorophyll metabolism | Metabolism; Xenobiotics b…
K00700	1,4-alpha-glucan branching enzyme [EC:2.4.1.18]	Metabolism; Carbohydrate metabolism; Starch and sucrose metabolism | Brite Hierarchies; Protein families: signaling and cellular processes; Exosome
K00701	cyclomaltodextrin glucanotransferase [EC:2.4.1.19]	Metabolism; Carbohydrate metabolism; Starch and sucrose metabolism
K00702	cellobiose phosphorylase [EC:2.4.1.20]	Metabolism; Carbohydrate metabolism; Starch and sucrose metabolism
K00703	starch synthase [EC:2.4.1.21]	Metabolism; Carbohydrate metabolism; Starch and sucrose metabolism | Cellular Processes; Cellular community - prokaryotes; Biofilm formation - Escherichia coli | Brite Hierarchies; Protein families: metabolism; Glycosyltransferases
K00705	4-alpha-glucanotransferase [EC:2.4.1.25]	Metabolism; Carbohydrate metabolism; Starch and sucrose metabolism
K00706	1,3-beta-glucan synthase [EC:2.4.1.34]	Metabolism; Carbohydrate metabolism; Starch and sucrose metabolism | Environmental Information Processing; Signal transduction; MAPK signaling pathway - yeast | Brite Hierarchies; Protein families: metabolism; Glycosyltransferases
K00710	polypeptide N-acetylgalactosaminyltransferase [EC:2.4.1.41]	Metabolism; Glycan biosynthesis and metabolism; Mucin type O-glycan biosynthesis | Brite Hierarchies; Protein families: metabolism; Glycosyltransferases
K00712	poly(glycerol-phosphate) alpha-glucosyltransferase [EC:2.4.1.52]	Brite Hierarchies; Protein families: metabolism; Glycosyltransferases
K00713	UDP-glucose:(glucosyl)LPS alpha-1,2-glucosyltransferase [EC:2.4.1.-]	Brite Hierarchies; Protein families: metabolism; Glycosyltransferases | Brite Hierarchies; Protein families: metabolism; Lipopolysaccharide biosynthesis proteins
K00720	ceramide glucosyltransferase [EC:2.4.1.80]	Metabolism; Lipid metabolism; Sphingolipid metabolism | Brite Hierarchies; Protein families: metabolism; Glycosyltransferases | Brite Hierarchies; Protein families: signaling and cellular processes; Transporters
K00721	dolichol-phosphate mannosyltransferase [EC:2.4.1.83]	Metabolism; Glycan biosynthesis and metabolism; N-Glycan biosynthesis | Brite Hierarchies; Protein families: metabolism; Glycosyltransferases
K00725	(N-Acetylneuraminyl)-galactosylglucosylceramide N-acetylgalactosaminyltransferase [EC:2.4.1.92]	Metabolism; Glycan biosynthesis and metabolism; Glycosphingolipid biosynthesis - ganglio series | Brite Hierarchies; Protein families: metabolism; Glycosyltransferases
K00728	dolichyl-phosphate-mannose-protein mannosyltransferase [EC:2.4.1.109]	Metabolism; Glycan biosynthesis and metabolism; Mannose type O-glycan biosynthesis | Metabolism; Glycan biosynthesis and metabolism; Other types of O-glycan biosynthesis | Brite Hierarchies; Protein families: metabolism; Glycosyltransferases
K00729	dolichyl-phosphate beta-glucosyltransferase [EC:2.4.1.117]	Metabolism; Glycan biosynthesis and metabolism; N-Glycan biosynthesis | Brite Hierarchies; Protein families: metabolism; Glycosyltransferases
K00730	oligosaccharyl transferase complex subunit OST4	Metabolism; Glycan biosynthesis and metabolism; N-Glycan biosynthesis | Metabolism; Glycan biosynthesis and metabolism; Various types of N-glycan biosynthesis | Genetic Information Processing; Folding, sorting and degradation; Protein processing in endoplasmic reticulum
K00737	beta-1,4-mannosyl-glycoprotein beta-1,4-N-acetylglucosaminyltransferase [EC:2.4.1.144]	Metabolism; Glycan biosynthesis and metabolism; N-Glycan biosynthesis | Brite Hierarchies; Protein families: metabolism; Glycosyltransferases
K00743	N-acetyllactosaminide 3-alpha-galactosyltransferase [EC:2.4.1.87]	Metabolism; Glycan biosynthesis and metabolism; Glycosphingolipid biosynthesis - lacto and neolacto series | Brite Hierarchies; Protein families: metabolism; Glycosyltransferases
K00748	lipid-A-disaccharide synthase [EC:2.4.1.182]	Metabolism; Glycan biosynthesis and metabolism; Lipopolysaccharide biosynthesis | Brite Hierarchies; Protein families: metabolism; Glycosyltransferases | Brite Hierarchies; Protein families: metabolism; Lipopolysaccharide biosynthesis proteins
K00749	alpha-1,3-glucan synthase [EC:2.4.1.183]	Brite Hierarchies; Protein families: metabolism; Glycosyltransferases
K00750	glycogenin [EC:2.4.1.186]	Metabolism; Carbohydrate metabolism; Starch and sucrose metabolism | Brite Hierarchies; Protein families: metabolism; Glycosyltransferases
K00752	hyaluronan synthase [EC:2.4.1.212]	Brite Hierarchies; Protein families: metabolism; Glycosyltransferases | Brite Hierarchies; Protein families: signaling and cellular processes; Transporters
K00754	L-malate glycosyltransferase [EC:2.4.1.-]	Not Included in Pathway or Brite; Unclassified: metabolism; Enzymes with EC numbers
K00756	pyrimidine-nucleoside phosphorylase [EC:2.4.2.2]	Metabolism; Nucleotide metabolism; Pyrimidine metabolism
K00757	uridine phosphorylase [EC:2.4.2.3]	Metabolism; Nucleotide metabolism; Pyrimidine metabolism | Metabolism; Xenobiotics biodegradation and metabolism; Drug metabolism - other enzymes
K00758	thymidine phosphorylase [EC:2.4.2.4]	Metabolism; Nucleotide metabolism; Pyrimidine metabolism | Metabolism; Xenobiotics biodegradation and metabolism; Drug metabolism - other enzymes | Human Diseases; Cancers: Specific types; Bladder cancer
K00759	adenine phosphoribosyltransferase [EC:2.4.2.7]	Metabolism; Nucleotide metabolism; Purine metabolism | Brite Hierarchies; Protein families: signaling and cellular processes; Exosome
K00760	hypoxanthine phosphoribosyltransferase [EC:2.4.2.8]	Metabolism; Nucleotide metabolism; Purine metabolism | Metabolism; Xenobiotics biodegradation and metabolism; Drug metabolism - other enzymes
K00761	uracil phosphoribosyltransferase [EC:2.4.2.9]	Metabolism; Nucleotide metabolism; Pyrimidine metabolism
K00762	orotate phosphoribosyltransferase [EC:2.4.2.10]	Metabolism; Nucleotide metabolism; Pyrimidine metabolism
K00763	nicotinate phosphoribosyltransferase [EC:6.3.4.21]	Metabolism; Metabolism of cofactors and vitamins; Nicotinate and nicotinamide metabolism
K00764	amidophosphoribosyltransferase [EC:2.4.2.14]	Metabolism; Nucleotide metabolism; Purine metabolism | Metabolism; Amino acid metabolism; Alanine, aspartate and glutamate metabolism | Brite Hierarchies; Protein families: metabolism; Peptidases
K00765	ATP phosphoribosyltransferase [EC:2.4.2.17]	Metabolism; Amino acid metabolism; Histidine metabolism
K00766	anthranilate phosphoribosyltransferase [EC:2.4.2.18]	Metabolism; Amino acid metabolism; Phenylalanine, tyrosine and tryptophan biosynthesis
K00767	nicotinate-nucleotide pyrophosphorylase (carboxylating) [EC:2.4.2.19]	Metabolism; Metabolism of cofactors and vitamins; Nicotinate and nicotinamide metabolism
K00768	nicotinate-nucleotide--dimethylbenzimidazole phosphoribosyltransferase [EC:2.4.2.21]	Metabolism; Metabolism of cofactors and vitamins; Porphyrin and chlorophyll metabolism
K00769	xanthine phosphoribosyltransferase [EC:2.4.2.22]	Metabolism; Nucleotide metabolism; Purine metabolism
K00771	protein xylosyltransferase [EC:2.4.2.26]	Metabolism; Glycan biosynthesis and metabolism; Glycosaminoglycan biosynthesis - chondroitin sulfate / dermatan sulfate | Metabolism; Glycan biosynthesis and metabolism; Glycosaminoglycan biosynthesis - heparan sulfate / heparin | Brite Hierarchies; Protein families: metabolism; Glycosyltransferases
K00772	5'-methylthioadenosine phosphorylase [EC:2.4.2.28]	Metabolism; Amino acid metabolism; Cysteine and methionine metabolism
K00773	queuine tRNA-ribosyltransferase [EC:2.4.2.29]	Brite Hierarchies; Protein families: genetic information processing; Transfer RNA biogenesis
K00782	L-lactate dehydrogenase complex protein LldG	Not Included in Pathway or Brite; Unclassified: metabolism; Carbohydrate metabolism
K00783	23S rRNA (pseudouridine1915-N3)-methyltransferase [EC:2.1.1.177]	Brite Hierarchies; Protein families: genetic information processing; Ribosome biogenesis
K00784	ribonuclease Z [EC:3.1.26.11]	Genetic Information Processing; Translation; RNA transport | Brite Hierarchies; Protein families: genetic information processing; Transfer RNA biogenesis
K00786	glycosyltransferase [EC:2.4.-.-]	Brite Hierarchies; Protein families: metabolism; Lipopolysaccharide biosynthesis proteins
K00788	thiamine-phosphate pyrophosphorylase [EC:2.5.1.3]	Metabolism; Metabolism of cofactors and vitamins; Thiamine metabolism
K00789	S-adenosylmethionine synthetase [EC:2.5.1.6]	Metabolism; Amino acid metabolism; Cysteine and methionine metabolism
K00790	UDP-N-acetylglucosamine 1-carboxyvinyltransferase [EC:2.5.1.7]	Metabolism; Carbohydrate metabolism; Amino sugar and nucleotide sugar metabolism | Metabolism; Glycan biosynthesis and metabolism; Peptidoglycan biosynthesis | Brite Hierarchies; Protein families: metabolism; Peptidoglycan biosynthesis and degradation proteins
K00791	tRNA dimethylallyltransferase [EC:2.5.1.75]	Metabolism; Metabolism of terpenoids and polyketides; Zeatin biosynthesis | Brite Hierarchies; Protein families: metabolism; Prenyltransferases | Brite Hierarchies; Protein families: genetic information processing; Transfer RNA biogenesis
K00793	riboflavin synthase [EC:2.5.1.9]	Metabolism; Metabolism of cofactors and vitamins; Riboflavin metabolism
K00794	6,7-dimethyl-8-ribityllumazine synthase [EC:2.5.1.78]	Metabolism; Metabolism of cofactors and vitamins; Riboflavin metabolism
K00795	farnesyl diphosphate synthase [EC:2.5.1.1 2.5.1.10]	Metabolism; Metabolism of terpenoids and polyketides; Terpenoid backbone biosynthesis | Brite Hierarchies; Protein families: metabolism; Prenyltransferases
K00796	dihydropteroate synthase [EC:2.5.1.15]	Metabolism; Metabolism of cofactors and vitamins; Folate biosynthesis
K00797	spermidine synthase [EC:2.5.1.16]	Metabolism; Amino acid metabolism; Cysteine and methionine metabolism | Metabolism; Amino acid metabolism; Arginine and proline metabolism | Metabolism; Metabolism of other amino acids; beta-Alanine metabolism | Metabolism; Metabolism of other amino acids; Glutathione metabolism
K00798	cob(I)alamin adenosyltransferase [EC:2.5.1.17]	Metabolism; Metabolism of cofactors and vitamins; Porphyrin and chlorophyll metabolism
K00799	glutathione S-transferase [EC:2.5.1.18]	Metabolism; Metabolism of other amino acids; Glutathione metabolism | Metabolism; Xenobiotics biodegradation and metabolism; Metabolism of xenobiotics by cytochrome P450 | Metabolism; Xenobiotics biodegradation and metabolism; Drug metabolism - cytochrome P450 | Metabolism; Xenobiotics biodegradation and metabolism; Drug metabolism - other enzymes | Human Diseases; Cancers: Overview; Pathways in …
K00800	3-phosphoshikimate 1-carboxyvinyltransferase [EC:2.5.1.19]	Metabolism; Amino acid metabolism; Phenylalanine, tyrosine and tryptophan biosynthesis
K00801	farnesyl-diphosphate farnesyltransferase [EC:2.5.1.21]	Metabolism; Lipid metabolism; Steroid biosynthesis | Metabolism; Metabolism of terpenoids and polyketides; Sesquiterpenoid and triterpenoid biosynthesis | Brite Hierarchies; Protein families: metabolism; Prenyltransferases
K00803	alkyldihydroxyacetonephosphate synthase [EC:2.5.1.26]	Metabolism; Lipid metabolism; Ether lipid metabolism | Cellular Processes; Transport and catabolism; Peroxisome
K00805	heptaprenyl diphosphate synthase [EC:2.5.1.30]	Metabolism; Metabolism of terpenoids and polyketides; Terpenoid backbone biosynthesis | Brite Hierarchies; Protein families: metabolism; Prenyltransferases
K00806	undecaprenyl diphosphate synthase [EC:2.5.1.31]	Metabolism; Metabolism of terpenoids and polyketides; Terpenoid backbone biosynthesis | Brite Hierarchies; Protein families: metabolism; Prenyltransferases
K00808	homospermidine synthase [EC:2.5.1.44]	Metabolism; Biosynthesis of other secondary metabolites; Tropane, piperidine and pyridine alkaloid biosynthesis
K00809	deoxyhypusine synthase [EC:2.5.1.46]	Not Included in Pathway or Brite; Unclassified: metabolism; Enzymes with EC numbers
K00812	aspartate aminotransferase [EC:2.6.1.1]	Metabolism; Amino acid metabolism; Alanine, aspartate and glutamate metabolism | Metabolism; Amino acid metabolism; Cysteine and methionine metabolism | Metabolism; Amino acid metabolism; Arginine biosynthesis | Metabolism; Amino acid metabolism; Arginine and proline metabolism | Metabolism; Amino acid metabolism; Tyrosine metabolism | Metabolism; Amino acid metabolism; Phenylalanine metabolism |…
K00813	aspartate aminotransferase [EC:2.6.1.1]	Metabolism; Amino acid metabolism; Alanine, aspartate and glutamate metabolism | Metabolism; Amino acid metabolism; Cysteine and methionine metabolism | Metabolism; Amino acid metabolism; Arginine biosynthesis | Metabolism; Amino acid metabolism; Arginine and proline metabolism | Metabolism; Amino acid metabolism; Tyrosine metabolism | Metabolism; Amino acid metabolism; Phenylalanine metabolism |…
K00814	alanine transaminase [EC:2.6.1.2]	Metabolism; Energy metabolism; Carbon fixation in photosynthetic organisms | Metabolism; Amino acid metabolism; Alanine, aspartate and glutamate metabolism | Metabolism; Amino acid metabolism; Arginine biosynthesis | Brite Hierarchies; Protein families: metabolism; Amino acid related enzymes
K00815	tyrosine aminotransferase [EC:2.6.1.5]	Metabolism; Amino acid metabolism; Cysteine and methionine metabolism | Metabolism; Amino acid metabolism; Tyrosine metabolism | Metabolism; Amino acid metabolism; Phenylalanine metabolism | Metabolism; Amino acid metabolism; Phenylalanine, tyrosine and tryptophan biosynthesis | Metabolism; Metabolism of cofactors and vitamins; Ubiquinone and other terpenoid-quinone biosynthesis | Metabolism; Bio…
K00817	histidinol-phosphate aminotransferase [EC:2.6.1.9]	Metabolism; Amino acid metabolism; Histidine metabolism | Metabolism; Amino acid metabolism; Tyrosine metabolism | Metabolism; Amino acid metabolism; Phenylalanine metabolism | Metabolism; Amino acid metabolism; Phenylalanine, tyrosine and tryptophan biosynthesis | Metabolism; Biosynthesis of other secondary metabolites; Tropane, piperidine and pyridine alkaloid biosynthesis | Metabolism; Biosynt…
K00818	acetylornithine aminotransferase [EC:2.6.1.11]	Metabolism; Amino acid metabolism; Arginine biosynthesis | Brite Hierarchies; Protein families: metabolism; Amino acid related enzymes
K00819	ornithine--oxo-acid transaminase [EC:2.6.1.13]	Metabolism; Amino acid metabolism; Arginine and proline metabolism | Brite Hierarchies; Protein families: metabolism; Amino acid related enzymes
K00820	glucosamine---fructose-6-phosphate aminotransferase (isomerizing) [EC:2.6.1.16]	Metabolism; Carbohydrate metabolism; Amino sugar and nucleotide sugar metabolism | Metabolism; Amino acid metabolism; Alanine, aspartate and glutamate metabolism | Human Diseases; Endocrine and metabolic diseases; Insulin resistance | Brite Hierarchies; Protein families: metabolism; Peptidases
K00821	acetylornithine/N-succinyldiaminopimelate aminotransferase [EC:2.6.1.11 2.6.1.17]	Metabolism; Amino acid metabolism; Lysine biosynthesis | Metabolism; Amino acid metabolism; Arginine biosynthesis | Brite Hierarchies; Protein families: metabolism; Amino acid related enzymes
K00822	beta-alanine--pyruvate transaminase [EC:2.6.1.18]	Metabolism; Carbohydrate metabolism; Propanoate metabolism | Metabolism; Amino acid metabolism; Valine, leucine and isoleucine degradation | Metabolism; Metabolism of other amino acids; beta-Alanine metabolism | Brite Hierarchies; Protein families: metabolism; Amino acid related enzymes
K00823	4-aminobutyrate aminotransferase [EC:2.6.1.19]	Metabolism; Carbohydrate metabolism; Propanoate metabolism | Metabolism; Carbohydrate metabolism; Butanoate metabolism | Metabolism; Amino acid metabolism; Alanine, aspartate and glutamate metabolism | Metabolism; Metabolism of other amino acids; beta-Alanine metabolism | Brite Hierarchies; Protein families: metabolism; Amino acid related enzymes
K00824	D-alanine transaminase [EC:2.6.1.21]	Metabolism; Amino acid metabolism; Lysine degradation | Metabolism; Amino acid metabolism; Arginine and proline metabolism | Metabolism; Amino acid metabolism; Phenylalanine metabolism | Metabolism; Metabolism of other amino acids; D-Arginine and D-ornithine metabolism | Metabolism; Metabolism of other amino acids; D-Alanine metabolism | Brite Hierarchies; Protein families: metabolism; Amino acid…
K00825	kynurenine/2-aminoadipate aminotransferase [EC:2.6.1.7 2.6.1.39]	Metabolism; Amino acid metabolism; Lysine biosynthesis | Metabolism; Amino acid metabolism; Lysine degradation | Metabolism; Amino acid metabolism; Tryptophan metabolism | Brite Hierarchies; Protein families: metabolism; Amino acid related enzymes
K00826	branched-chain amino acid aminotransferase [EC:2.6.1.42]	Metabolism; Amino acid metabolism; Cysteine and methionine metabolism | Metabolism; Amino acid metabolism; Valine, leucine and isoleucine degradation | Metabolism; Amino acid metabolism; Valine, leucine and isoleucine biosynthesis | Metabolism; Metabolism of cofactors and vitamins; Pantothenate and CoA biosynthesis | Brite Hierarchies; Protein families: metabolism; Amino acid related enzymes
K00827	alanine-glyoxylate transaminase / (R)-3-amino-2-methylpropionate-pyruvate transaminase [EC:2.6.1.44 2.6.1.40]	Metabolism; Amino acid metabolism; Alanine, aspartate and glutamate metabolism | Metabolism; Amino acid metabolism; Glycine, serine and threonine metabolism | Metabolism; Amino acid metabolism; Cysteine and methionine metabolism | Metabolism; Amino acid metabolism; Valine, leucine and isoleucine degradation | Brite Hierarchies; Protein families: metabolism; Amino acid related enzymes
K00830	alanine-glyoxylate transaminase / serine-glyoxylate transaminase / serine-pyruvate transaminase [EC:2.6.1.44 2.6.1.45 2.6.1.51]	Metabolism; Carbohydrate metabolism; Glyoxylate and dicarboxylate metabolism | Metabolism; Energy metabolism; Methane metabolism | Metabolism; Amino acid metabolism; Alanine, aspartate and glutamate metabolism | Metabolism; Amino acid metabolism; Glycine, serine and threonine metabolism | Cellular Processes; Transport and catabolism; Peroxisome | Brite Hierarchies; Protein families: metabolism; A…
K00831	phosphoserine aminotransferase [EC:2.6.1.52]	Metabolism; Energy metabolism; Methane metabolism | Metabolism; Amino acid metabolism; Glycine, serine and threonine metabolism | Metabolism; Metabolism of cofactors and vitamins; Vitamin B6 metabolism | Brite Hierarchies; Protein families: metabolism; Amino acid related enzymes
K00832	aromatic-amino-acid transaminase [EC:2.6.1.57]	Metabolism; Amino acid metabolism; Cysteine and methionine metabolism | Metabolism; Amino acid metabolism; Tyrosine metabolism | Metabolism; Amino acid metabolism; Phenylalanine metabolism | Metabolism; Amino acid metabolism; Phenylalanine, tyrosine and tryptophan biosynthesis | Metabolism; Biosynthesis of other secondary metabolites; Isoquinoline alkaloid biosynthesis | Metabolism; Biosynthesis …
K00833	adenosylmethionine---8-amino-7-oxononanoate aminotransferase [EC:2.6.1.62]	Metabolism; Metabolism of cofactors and vitamins; Biotin metabolism | Brite Hierarchies; Protein families: metabolism; Amino acid related enzymes
K00835	valine--pyruvate aminotransferase [EC:2.6.1.66]	Metabolism; Amino acid metabolism; Valine, leucine and isoleucine biosynthesis | Brite Hierarchies; Protein families: metabolism; Amino acid related enzymes
K00836	diaminobutyrate-2-oxoglutarate transaminase [EC:2.6.1.76]	Metabolism; Amino acid metabolism; Glycine, serine and threonine metabolism | Brite Hierarchies; Protein families: metabolism; Amino acid related enzymes
K00838	aromatic amino acid aminotransferase I / 2-aminoadipate transaminase [EC:2.6.1.57 2.6.1.39 2.6.1.27 2.6.1.5]	Metabolism; Amino acid metabolism; Cysteine and methionine metabolism | Metabolism; Amino acid metabolism; Lysine biosynthesis | Metabolism; Amino acid metabolism; Tyrosine metabolism | Metabolism; Amino acid metabolism; Phenylalanine metabolism | Metabolism; Amino acid metabolism; Tryptophan metabolism | Metabolism; Amino acid metabolism; Phenylalanine, tyrosine and tryptophan biosynthesis | Met…
K00839	(S)-ureidoglycine---glyoxylate transaminase [EC:2.6.1.112]	Metabolism; Nucleotide metabolism; Purine metabolism | Brite Hierarchies; Protein families: metabolism; Amino acid related enzymes
K00840	succinylornithine aminotransferase [EC:2.6.1.81]	Metabolism; Amino acid metabolism; Arginine and proline metabolism | Brite Hierarchies; Protein families: metabolism; Amino acid related enzymes
K00841	aminotransferase [EC:2.6.1.-]	Metabolism; Amino acid metabolism; Lysine biosynthesis | Brite Hierarchies; Protein families: metabolism; Amino acid related enzymes
K00844	hexokinase [EC:2.7.1.1]	Metabolism; Carbohydrate metabolism; Glycolysis / Gluconeogenesis | Metabolism; Carbohydrate metabolism; Fructose and mannose metabolism | Metabolism; Carbohydrate metabolism; Galactose metabolism | Metabolism; Carbohydrate metabolism; Starch and sucrose metabolism | Metabolism; Carbohydrate metabolism; Amino sugar and nucleotide sugar metabolism | Metabolism; Biosynthesis of other secondary meta…
K00845	glucokinase [EC:2.7.1.2]	Metabolism; Carbohydrate metabolism; Glycolysis / Gluconeogenesis | Metabolism; Carbohydrate metabolism; Galactose metabolism | Metabolism; Carbohydrate metabolism; Starch and sucrose metabolism | Metabolism; Carbohydrate metabolism; Amino sugar and nucleotide sugar metabolism | Metabolism; Biosynthesis of other secondary metabolites; Streptomycin biosynthesis | Metabolism; Biosynthesis of other …
K00846	ketohexokinase [EC:2.7.1.3]	Metabolism; Carbohydrate metabolism; Fructose and mannose metabolism | Brite Hierarchies; Protein families: signaling and cellular processes; Exosome
K00847	fructokinase [EC:2.7.1.4]	Metabolism; Carbohydrate metabolism; Fructose and mannose metabolism | Metabolism; Carbohydrate metabolism; Starch and sucrose metabolism | Metabolism; Carbohydrate metabolism; Amino sugar and nucleotide sugar metabolism
K00848	rhamnulokinase [EC:2.7.1.5]	Metabolism; Carbohydrate metabolism; Pentose and glucuronate interconversions | Metabolism; Carbohydrate metabolism; Fructose and mannose metabolism
K00849	galactokinase [EC:2.7.1.6]	Metabolism; Carbohydrate metabolism; Galactose metabolism | Metabolism; Carbohydrate metabolism; Amino sugar and nucleotide sugar metabolism | Brite Hierarchies; Protein families: signaling and cellular processes; Exosome
K00850	6-phosphofructokinase 1 [EC:2.7.1.11]	Metabolism; Carbohydrate metabolism; Glycolysis / Gluconeogenesis | Metabolism; Carbohydrate metabolism; Pentose phosphate pathway | Metabolism; Carbohydrate metabolism; Fructose and mannose metabolism | Metabolism; Carbohydrate metabolism; Galactose metabolism | Metabolism; Energy metabolism; Methane metabolism | Genetic Information Processing; Folding, sorting and degradation; RNA degradation |…
K00851	gluconokinase [EC:2.7.1.12]	Metabolism; Carbohydrate metabolism; Pentose phosphate pathway
K00852	ribokinase [EC:2.7.1.15]	Metabolism; Carbohydrate metabolism; Pentose phosphate pathway
K00853	L-ribulokinase [EC:2.7.1.16]	Metabolism; Carbohydrate metabolism; Pentose and glucuronate interconversions
K00854	xylulokinase [EC:2.7.1.17]	Metabolism; Carbohydrate metabolism; Pentose and glucuronate interconversions
K00855	phosphoribulokinase [EC:2.7.1.19]	Metabolism; Energy metabolism; Carbon fixation in photosynthetic organisms
K00856	adenosine kinase [EC:2.7.1.20]	Metabolism; Nucleotide metabolism; Purine metabolism
K00857	thymidine kinase [EC:2.7.1.21]	Metabolism; Nucleotide metabolism; Pyrimidine metabolism | Metabolism; Xenobiotics biodegradation and metabolism; Drug metabolism - other enzymes
K00858	NAD+ kinase [EC:2.7.1.23]	Metabolism; Metabolism of cofactors and vitamins; Nicotinate and nicotinamide metabolism
K00859	dephospho-CoA kinase [EC:2.7.1.24]	Metabolism; Metabolism of cofactors and vitamins; Pantothenate and CoA biosynthesis
K00860	adenylylsulfate kinase [EC:2.7.1.25]	Metabolism; Energy metabolism; Sulfur metabolism | Metabolism; Nucleotide metabolism; Purine metabolism
K00862	erythritol kinase (D-erythritol 1-phosphate-forming) [EC:2.7.1.215]	Not Included in Pathway or Brite; Unclassified: metabolism; Enzymes with EC numbers
K00863	triose/dihydroxyacetone kinase / FAD-AMP lyase (cyclizing) [EC:2.7.1.28 2.7.1.29 4.6.1.15]	Metabolism; Carbohydrate metabolism; Fructose and mannose metabolism | Metabolism; Energy metabolism; Methane metabolism | Metabolism; Lipid metabolism; Glycerolipid metabolism | Organismal Systems; Immune system; RIG-I-like receptor signaling pathway
K00864	glycerol kinase [EC:2.7.1.30]	Metabolism; Lipid metabolism; Glycerolipid metabolism | Organismal Systems; Endocrine system; PPAR signaling pathway | Organismal Systems; Environmental adaptation; Plant-pathogen interaction | Brite Hierarchies; Protein families: signaling and cellular processes; Exosome
K00865	glycerate 2-kinase [EC:2.7.1.165]	Metabolism; Carbohydrate metabolism; Glyoxylate and dicarboxylate metabolism | Metabolism; Lipid metabolism; Glycerolipid metabolism | Metabolism; Amino acid metabolism; Glycine, serine and threonine metabolism
K00867	type I pantothenate kinase [EC:2.7.1.33]	Metabolism; Metabolism of cofactors and vitamins; Pantothenate and CoA biosynthesis
K00868	pyridoxine kinase [EC:2.7.1.35]	Metabolism; Metabolism of cofactors and vitamins; Vitamin B6 metabolism
K00869	mevalonate kinase [EC:2.7.1.36]	Metabolism; Metabolism of terpenoids and polyketides; Terpenoid backbone biosynthesis | Cellular Processes; Transport and catabolism; Peroxisome
K00870	protein kinase [EC:2.7.1.37]	Not Included in Pathway or Brite; Unclassified: signaling and cellular processes; Signaling proteins
K00872	homoserine kinase [EC:2.7.1.39]	Metabolism; Amino acid metabolism; Glycine, serine and threonine metabolism
K00873	pyruvate kinase [EC:2.7.1.40]	Metabolism; Carbohydrate metabolism; Glycolysis / Gluconeogenesis | Metabolism; Carbohydrate metabolism; Pyruvate metabolism | Metabolism; Nucleotide metabolism; Purine metabolism | Organismal Systems; Endocrine system; Glucagon signaling pathway | Human Diseases; Cancers: Overview; Central carbon metabolism in cancer | Human Diseases; Cancers: Overview; Viral carcinogenesis | Human Diseases; End…
K00874	2-dehydro-3-deoxygluconokinase [EC:2.7.1.45]	Metabolism; Carbohydrate metabolism; Pentose phosphate pathway
K00875	D-ribulokinase [EC:2.7.1.47]	Metabolism; Carbohydrate metabolism; Pentose and glucuronate interconversions
K00876	uridine kinase [EC:2.7.1.48]	Metabolism; Nucleotide metabolism; Pyrimidine metabolism | Metabolism; Xenobiotics biodegradation and metabolism; Drug metabolism - other enzymes
K00878	hydroxyethylthiazole kinase [EC:2.7.1.50]	Metabolism; Metabolism of cofactors and vitamins; Thiamine metabolism
K00879	L-fuculokinase [EC:2.7.1.51]	Metabolism; Carbohydrate metabolism; Fructose and mannose metabolism
K00880	L-xylulokinase [EC:2.7.1.53]	Metabolism; Carbohydrate metabolism; Pentose and glucuronate interconversions | Metabolism; Carbohydrate metabolism; Ascorbate and aldarate metabolism
K00881	allose kinase [EC:2.7.1.55]	Metabolism; Carbohydrate metabolism; Fructose and mannose metabolism
K00882	1-phosphofructokinase [EC:2.7.1.56]	Metabolism; Carbohydrate metabolism; Fructose and mannose metabolism
K00883	2-dehydro-3-deoxygalactonokinase [EC:2.7.1.58]	Metabolism; Carbohydrate metabolism; Galactose metabolism
K00884	N-acetylglucosamine kinase [EC:2.7.1.59]	Metabolism; Carbohydrate metabolism; Amino sugar and nucleotide sugar metabolism
K00885	N-acylmannosamine kinase [EC:2.7.1.60]	Metabolism; Carbohydrate metabolism; Amino sugar and nucleotide sugar metabolism
K00886	polyphosphate glucokinase [EC:2.7.1.63]	Metabolism; Carbohydrate metabolism; Glycolysis / Gluconeogenesis | Metabolism; Carbohydrate metabolism; Amino sugar and nucleotide sugar metabolism
K00887	undecaprenol kinase [EC:2.7.1.66]	Metabolism; Glycan biosynthesis and metabolism; Peptidoglycan biosynthesis
K00888	phosphatidylinositol 4-kinase A [EC:2.7.1.67]	Metabolism; Carbohydrate metabolism; Inositol phosphate metabolism | Environmental Information Processing; Signal transduction; MAPK signaling pathway - yeast | Environmental Information Processing; Signal transduction; Phosphatidylinositol signaling system | Brite Hierarchies; Protein families: genetic information processing; Membrane trafficking
K00889	1-phosphatidylinositol-4-phosphate 5-kinase [EC:2.7.1.68]	Metabolism; Carbohydrate metabolism; Inositol phosphate metabolism | Environmental Information Processing; Signal transduction; MAPK signaling pathway - yeast | Environmental Information Processing; Signal transduction; Phosphatidylinositol signaling system | Environmental Information Processing; Signal transduction; Phospholipase D signaling pathway | Cellular Processes; Transport and catabolism…
K00891	shikimate kinase [EC:2.7.1.71]	Metabolism; Amino acid metabolism; Phenylalanine, tyrosine and tryptophan biosynthesis
K00892	inosine kinase [EC:2.7.1.73]	Metabolism; Nucleotide metabolism; Purine metabolism
K00894	ethanolamine kinase [EC:2.7.1.82]	Metabolism; Lipid metabolism; Glycerophospholipid metabolism
K00895	diphosphate-dependent phosphofructokinase [EC:2.7.1.90]	Metabolism; Carbohydrate metabolism; Glycolysis / Gluconeogenesis | Metabolism; Carbohydrate metabolism; Pentose phosphate pathway | Metabolism; Carbohydrate metabolism; Fructose and mannose metabolism
K00897	kanamycin kinase [EC:2.7.1.95]	Brite Hierarchies; Protein families: signaling and cellular processes; Antimicrobial resistance genes
K00898	pyruvate dehydrogenase kinase 2/3/4 [EC:2.7.11.2]	Brite Hierarchies; Protein families: metabolism; Protein kinases
K00899	5-methylthioribose kinase [EC:2.7.1.100]	Metabolism; Amino acid metabolism; Cysteine and methionine metabolism
K00900	6-phosphofructo-2-kinase [EC:2.7.1.105]	Metabolism; Carbohydrate metabolism; Fructose and mannose metabolism
K00901	diacylglycerol kinase (ATP) [EC:2.7.1.107]	Metabolism; Lipid metabolism; Glycerolipid metabolism | Metabolism; Lipid metabolism; Glycerophospholipid metabolism | Environmental Information Processing; Signal transduction; Phosphatidylinositol signaling system | Environmental Information Processing; Signal transduction; Phospholipase D signaling pathway | Human Diseases; Cancers: Overview; Choline metabolism in cancer
K00903	protein-tyrosine kinase [EC:2.7.10.2]	Brite Hierarchies; Protein families: metabolism; Protein kinases
K00905	[3-methyl-2-oxobutanoate dehydrogenase (acetyl-transferring)] kinase [EC:2.7.11.4]	Brite Hierarchies; Protein families: metabolism; Protein kinases
K00906	isocitrate dehydrogenase kinase/phosphatase [EC:2.7.11.5 3.1.3.-]	Not Included in Pathway or Brite; Unclassified: metabolism; Enzymes with EC numbers
K00912	tetraacyldisaccharide 4'-kinase [EC:2.7.1.130]	Metabolism; Glycan biosynthesis and metabolism; Lipopolysaccharide biosynthesis | Brite Hierarchies; Protein families: metabolism; Lipopolysaccharide biosynthesis proteins
K00913	inositol-1,3,4-trisphosphate 5/6-kinase / inositol-tetrakisphosphate 1-kinase [EC:2.7.1.159 2.7.1.134]	Metabolism; Carbohydrate metabolism; Inositol phosphate metabolism | Environmental Information Processing; Signal transduction; Phosphatidylinositol signaling system
K00915	inositol-polyphosphate multikinase [EC:2.7.1.140 2.7.1.151]	Metabolism; Carbohydrate metabolism; Inositol phosphate metabolism | Environmental Information Processing; Signal transduction; Phosphatidylinositol signaling system | Cellular Processes; Transport and catabolism; Autophagy - yeast
K00916	CTD kinase subunit alpha [EC:2.7.11.22 2.7.11.23]	Brite Hierarchies; Protein families: metabolism; Protein kinases | Brite Hierarchies; Protein families: genetic information processing; Transcription machinery
K00917	tagatose 6-phosphate kinase [EC:2.7.1.144]	Metabolism; Carbohydrate metabolism; Galactose metabolism
K00918	ADP-dependent phosphofructokinase/glucokinase [EC:2.7.1.146 2.7.1.147]	Metabolism; Carbohydrate metabolism; Glycolysis / Gluconeogenesis | Metabolism; Carbohydrate metabolism; Pentose phosphate pathway | Metabolism; Energy metabolism; Methane metabolism
K00919	4-diphosphocytidyl-2-C-methyl-D-erythritol kinase [EC:2.7.1.148]	Metabolism; Metabolism of terpenoids and polyketides; Terpenoid backbone biosynthesis
K00921	1-phosphatidylinositol-3-phosphate 5-kinase [EC:2.7.1.150]	Metabolism; Carbohydrate metabolism; Inositol phosphate metabolism | Environmental Information Processing; Signal transduction; Phosphatidylinositol signaling system | Cellular Processes; Transport and catabolism; Phagosome | Cellular Processes; Cell motility; Regulation of actin cytoskeleton | Brite Hierarchies; Protein families: genetic information processing; Membrane trafficking
K00924	kinase [EC:2.7.1.-]	Not Included in Pathway or Brite; Unclassified: metabolism; Enzymes with EC numbers
K00925	acetate kinase [EC:2.7.2.1]	Metabolism; Carbohydrate metabolism; Pyruvate metabolism | Metabolism; Carbohydrate metabolism; Propanoate metabolism | Metabolism; Energy metabolism; Carbon fixation pathways in prokaryotes | Metabolism; Energy metabolism; Methane metabolism | Metabolism; Metabolism of other amino acids; Taurine and hypotaurine metabolism
K00926	carbamate kinase [EC:2.7.2.2]	Metabolism; Energy metabolism; Nitrogen metabolism | Metabolism; Nucleotide metabolism; Purine metabolism | Metabolism; Amino acid metabolism; Arginine biosynthesis
K00927	phosphoglycerate kinase [EC:2.7.2.3]	Metabolism; Carbohydrate metabolism; Glycolysis / Gluconeogenesis | Metabolism; Energy metabolism; Carbon fixation in photosynthetic organisms | Brite Hierarchies; Protein families: signaling and cellular processes; Exosome
K00928	aspartate kinase [EC:2.7.2.4]	Metabolism; Amino acid metabolism; Glycine, serine and threonine metabolism | Metabolism; Amino acid metabolism; Cysteine and methionine metabolism | Metabolism; Amino acid metabolism; Lysine biosynthesis | Metabolism; Biosynthesis of other secondary metabolites; Monobactam biosynthesis
K00930	acetylglutamate kinase [EC:2.7.2.8]	Metabolism; Amino acid metabolism; Arginine biosynthesis
K00931	glutamate 5-kinase [EC:2.7.2.11]	Metabolism; Amino acid metabolism; Arginine and proline metabolism | Metabolism; Biosynthesis of other secondary metabolites; Carbapenem biosynthesis
K00932	propionate kinase [EC:2.7.2.15]	Metabolism; Carbohydrate metabolism; Propanoate metabolism
K00936	two-component system, sensor histidine kinase PdtaS [EC:2.7.13.3]	Brite Hierarchies; Protein families: metabolism; Protein kinases | Brite Hierarchies; Protein families: signaling and cellular processes; Two-component system
K00937	polyphosphate kinase [EC:2.7.4.1]	Metabolism; Energy metabolism; Oxidative phosphorylation | Genetic Information Processing; Folding, sorting and degradation; RNA degradation | Brite Hierarchies; Protein families: genetic information processing; Messenger RNA biogenesis
K00938	phosphomevalonate kinase [EC:2.7.4.2]	Metabolism; Metabolism of terpenoids and polyketides; Terpenoid backbone biosynthesis
K00939	adenylate kinase [EC:2.7.4.3]	Metabolism; Nucleotide metabolism; Purine metabolism | Metabolism; Metabolism of cofactors and vitamins; Thiamine metabolism | Brite Hierarchies; Protein families: signaling and cellular processes; Exosome
K00940	nucleoside-diphosphate kinase [EC:2.7.4.6]	Metabolism; Nucleotide metabolism; Purine metabolism | Metabolism; Nucleotide metabolism; Pyrimidine metabolism | Metabolism; Xenobiotics biodegradation and metabolism; Drug metabolism - other enzymes | Environmental Information Processing; Signal transduction; MAPK signaling pathway - plant | Brite Hierarchies; Protein families: genetic information processing; Membrane trafficking
K00941	hydroxymethylpyrimidine/phosphomethylpyrimidine kinase [EC:2.7.1.49 2.7.4.7]	Metabolism; Metabolism of cofactors and vitamins; Thiamine metabolism
K00942	guanylate kinase [EC:2.7.4.8]	Metabolism; Nucleotide metabolism; Purine metabolism
K00943	dTMP kinase [EC:2.7.4.9]	Metabolism; Nucleotide metabolism; Pyrimidine metabolism
K00945	CMP/dCMP kinase [EC:2.7.4.25]	Metabolism; Nucleotide metabolism; Pyrimidine metabolism
K00946	thiamine-monophosphate kinase [EC:2.7.4.16]	Metabolism; Metabolism of cofactors and vitamins; Thiamine metabolism
K00947	molybdenum storage protein	Not Included in Pathway or Brite; Unclassified: metabolism; Energy metabolism
K00948	ribose-phosphate pyrophosphokinase [EC:2.7.6.1]	Metabolism; Carbohydrate metabolism; Pentose phosphate pathway | Metabolism; Nucleotide metabolism; Purine metabolism
K00949	thiamine pyrophosphokinase [EC:2.7.6.2]	Metabolism; Metabolism of cofactors and vitamins; Thiamine metabolism
K00950	2-amino-4-hydroxy-6-hydroxymethyldihydropteridine diphosphokinase [EC:2.7.6.3]	Metabolism; Metabolism of cofactors and vitamins; Folate biosynthesis
K00951	GTP pyrophosphokinase [EC:2.7.6.5]	Metabolism; Nucleotide metabolism; Purine metabolism
K00952	nicotinamide-nucleotide adenylyltransferase [EC:2.7.7.1]	Metabolism; Metabolism of cofactors and vitamins; Nicotinate and nicotinamide metabolism
K00953	FAD synthetase [EC:2.7.7.2]	Metabolism; Metabolism of cofactors and vitamins; Riboflavin metabolism
K00954	pantetheine-phosphate adenylyltransferase [EC:2.7.7.3]	Metabolism; Metabolism of cofactors and vitamins; Pantothenate and CoA biosynthesis
K00955	bifunctional enzyme CysN/CysC [EC:2.7.7.4 2.7.1.25]	Metabolism; Energy metabolism; Sulfur metabolism | Metabolism; Nucleotide metabolism; Purine metabolism | Metabolism; Metabolism of other amino acids; Selenocompound metabolism | Metabolism; Biosynthesis of other secondary metabolites; Monobactam biosynthesis
K00956	sulfate adenylyltransferase subunit 1 [EC:2.7.7.4]	Metabolism; Energy metabolism; Sulfur metabolism | Metabolism; Nucleotide metabolism; Purine metabolism | Metabolism; Metabolism of other amino acids; Selenocompound metabolism | Metabolism; Biosynthesis of other secondary metabolites; Monobactam biosynthesis
K00957	sulfate adenylyltransferase subunit 2 [EC:2.7.7.4]	Metabolism; Energy metabolism; Sulfur metabolism | Metabolism; Nucleotide metabolism; Purine metabolism | Metabolism; Metabolism of other amino acids; Selenocompound metabolism | Metabolism; Biosynthesis of other secondary metabolites; Monobactam biosynthesis
K00958	sulfate adenylyltransferase [EC:2.7.7.4]	Metabolism; Energy metabolism; Sulfur metabolism | Metabolism; Nucleotide metabolism; Purine metabolism | Metabolism; Metabolism of other amino acids; Selenocompound metabolism | Metabolism; Biosynthesis of other secondary metabolites; Monobactam biosynthesis
K00960	DNA-directed RNA polymerase [EC:2.7.7.6]	Not Included in Pathway or Brite; Unclassified: metabolism; Enzymes with EC numbers
K00962	polyribonucleotide nucleotidyltransferase [EC:2.7.7.8]	Genetic Information Processing; Folding, sorting and degradation; RNA degradation | Brite Hierarchies; Protein families: genetic information processing; Messenger RNA biogenesis | Brite Hierarchies; Protein families: genetic information processing; Transfer RNA biogenesis
K00963	UTP--glucose-1-phosphate uridylyltransferase [EC:2.7.7.9]	Metabolism; Carbohydrate metabolism; Pentose and glucuronate interconversions | Metabolism; Carbohydrate metabolism; Galactose metabolism | Metabolism; Carbohydrate metabolism; Starch and sucrose metabolism | Metabolism; Carbohydrate metabolism; Amino sugar and nucleotide sugar metabolism
K00965	UDPglucose--hexose-1-phosphate uridylyltransferase [EC:2.7.7.12]	Metabolism; Carbohydrate metabolism; Galactose metabolism | Metabolism; Carbohydrate metabolism; Amino sugar and nucleotide sugar metabolism | Organismal Systems; Endocrine system; Prolactin signaling pathway
K00966	mannose-1-phosphate guanylyltransferase [EC:2.7.7.13]	Metabolism; Carbohydrate metabolism; Fructose and mannose metabolism | Metabolism; Carbohydrate metabolism; Amino sugar and nucleotide sugar metabolism
K00967	ethanolamine-phosphate cytidylyltransferase [EC:2.7.7.14]	Metabolism; Lipid metabolism; Glycerophospholipid metabolism | Metabolism; Metabolism of other amino acids; Phosphonate and phosphinate metabolism
K00968	choline-phosphate cytidylyltransferase [EC:2.7.7.15]	Metabolism; Lipid metabolism; Glycerophospholipid metabolism | Metabolism; Metabolism of other amino acids; Phosphonate and phosphinate metabolism | Human Diseases; Cancers: Overview; Choline metabolism in cancer
K00969	nicotinate-nucleotide adenylyltransferase [EC:2.7.7.18]	Metabolism; Metabolism of cofactors and vitamins; Nicotinate and nicotinamide metabolism
K00970	poly(A) polymerase [EC:2.7.7.19]	Genetic Information Processing; Folding, sorting and degradation; RNA degradation | Brite Hierarchies; Protein families: genetic information processing; Messenger RNA biogenesis
K00971	mannose-1-phosphate guanylyltransferase [EC:2.7.7.13]	Metabolism; Carbohydrate metabolism; Fructose and mannose metabolism | Metabolism; Carbohydrate metabolism; Amino sugar and nucleotide sugar metabolism
K00972	UDP-N-acetylglucosamine/UDP-N-acetylgalactosamine diphosphorylase [EC:2.7.7.23 2.7.7.83]	Metabolism; Carbohydrate metabolism; Amino sugar and nucleotide sugar metabolism
K00973	glucose-1-phosphate thymidylyltransferase [EC:2.7.7.24]	Metabolism; Metabolism of terpenoids and polyketides; Polyketide sugar unit biosynthesis | Metabolism; Biosynthesis of other secondary metabolites; Streptomycin biosynthesis | Metabolism; Biosynthesis of other secondary metabolites; Acarbose and validamycin biosynthesis
K00974	tRNA nucleotidyltransferase (CCA-adding enzyme) [EC:2.7.7.72 3.1.3.- 3.1.4.-]	Genetic Information Processing; Translation; RNA transport | Brite Hierarchies; Protein families: genetic information processing; Transfer RNA biogenesis
K00975	glucose-1-phosphate adenylyltransferase [EC:2.7.7.27]	Metabolism; Carbohydrate metabolism; Starch and sucrose metabolism | Metabolism; Carbohydrate metabolism; Amino sugar and nucleotide sugar metabolism | Cellular Processes; Cellular community - prokaryotes; Biofilm formation - Escherichia coli
K00978	glucose-1-phosphate cytidylyltransferase [EC:2.7.7.33]	Metabolism; Carbohydrate metabolism; Starch and sucrose metabolism | Metabolism; Carbohydrate metabolism; Amino sugar and nucleotide sugar metabolism
K00979	3-deoxy-manno-octulosonate cytidylyltransferase (CMP-KDO synthetase) [EC:2.7.7.38]	Metabolism; Glycan biosynthesis and metabolism; Lipopolysaccharide biosynthesis | Brite Hierarchies; Protein families: metabolism; Lipopolysaccharide biosynthesis proteins
K00980	glycerol-3-phosphate cytidylyltransferase [EC:2.7.7.39]	Metabolism; Lipid metabolism; Glycerophospholipid metabolism
K00981	phosphatidate cytidylyltransferase [EC:2.7.7.41]	Metabolism; Lipid metabolism; Glycerophospholipid metabolism | Environmental Information Processing; Signal transduction; Phosphatidylinositol signaling system
K00982	[glutamine synthetase] adenylyltransferase / [glutamine synthetase]-adenylyl-L-tyrosine phosphorylase [EC:2.7.7.42 2.7.7.89]	Not Included in Pathway or Brite; Unclassified: metabolism; Enzymes with EC numbers
K00983	N-acylneuraminate cytidylyltransferase [EC:2.7.7.43]	Metabolism; Carbohydrate metabolism; Amino sugar and nucleotide sugar metabolism
K00984	streptomycin 3"-adenylyltransferase [EC:2.7.7.47]	Brite Hierarchies; Protein families: signaling and cellular processes; Antimicrobial resistance genes
K00986	RNA-directed DNA polymerase [EC:2.7.7.49]	Not Included in Pathway or Brite; Unclassified: metabolism; Enzymes with EC numbers
K00987	mRNA guanylyltransferase [EC:2.7.7.50]	Brite Hierarchies; Protein families: genetic information processing; Messenger RNA biogenesis
K00988	sulfate adenylyltransferase (ADP) / ATP adenylyltransferase [EC:2.7.7.5 2.7.7.53]	Metabolism; Energy metabolism; Sulfur metabolism | Metabolism; Nucleotide metabolism; Purine metabolism
K00989	ribonuclease PH [EC:2.7.7.56]	Brite Hierarchies; Protein families: genetic information processing; Transfer RNA biogenesis
K00990	[protein-PII] uridylyltransferase [EC:2.7.7.59]	Environmental Information Processing; Signal transduction; Two-component system
K00991	2-C-methyl-D-erythritol 4-phosphate cytidylyltransferase [EC:2.7.7.60]	Metabolism; Metabolism of terpenoids and polyketides; Terpenoid backbone biosynthesis
K00992	N-acetyl-alpha-D-muramate 1-phosphate uridylyltransferase [EC:2.7.7.99]	Metabolism; Carbohydrate metabolism; Amino sugar and nucleotide sugar metabolism
K00993	ethanolaminephosphotransferase [EC:2.7.8.1]	Metabolism; Lipid metabolism; Glycerophospholipid metabolism | Metabolism; Lipid metabolism; Ether lipid metabolism | Metabolism; Metabolism of other amino acids; Phosphonate and phosphinate metabolism
K00995	CDP-diacylglycerol---glycerol-3-phosphate 3-phosphatidyltransferase [EC:2.7.8.5]	Metabolism; Lipid metabolism; Glycerophospholipid metabolism
K00996	undecaprenyl-phosphate galactose phosphotransferase [EC:2.7.8.6]	Brite Hierarchies; Protein families: metabolism; Lipopolysaccharide biosynthesis proteins
K00997	holo-[acyl-carrier protein] synthase [EC:2.7.8.7]	Metabolism; Metabolism of cofactors and vitamins; Pantothenate and CoA biosynthesis
K00998	CDP-diacylglycerol---serine O-phosphatidyltransferase [EC:2.7.8.8]	Metabolism; Lipid metabolism; Glycerophospholipid metabolism | Metabolism; Amino acid metabolism; Glycine, serine and threonine metabolism
K00999	CDP-diacylglycerol--inositol 3-phosphatidyltransferase [EC:2.7.8.11]	Metabolism; Carbohydrate metabolism; Inositol phosphate metabolism | Metabolism; Lipid metabolism; Glycerophospholipid metabolism | Environmental Information Processing; Signal transduction; Phosphatidylinositol signaling system
K01000	phospho-N-acetylmuramoyl-pentapeptide-transferase [EC:2.7.8.13]	Metabolism; Glycan biosynthesis and metabolism; Peptidoglycan biosynthesis | Human Diseases; Drug resistance: Antimicrobial; Vancomycin resistance | Brite Hierarchies; Protein families: metabolism; Peptidoglycan biosynthesis and degradation proteins
K01001	UDP-N-acetylglucosamine--dolichyl-phosphate N-acetylglucosaminephosphotransferase [EC:2.7.8.15]	Metabolism; Glycan biosynthesis and metabolism; N-Glycan biosynthesis | Brite Hierarchies; Protein families: metabolism; Glycosyltransferases
K01002	phosphoglycerol transferase [EC:2.7.8.20]	Not Included in Pathway or Brite; Unclassified: metabolism; Enzymes with EC numbers
K01003	oxaloacetate decarboxylase [EC:4.1.1.112]	Metabolism; Carbohydrate metabolism; Pyruvate metabolism
K01004	phosphatidylcholine synthase [EC:2.7.8.24]	Metabolism; Lipid metabolism; Glycerophospholipid metabolism
K01006	pyruvate, orthophosphate dikinase [EC:2.7.9.1]	Metabolism; Carbohydrate metabolism; Pyruvate metabolism | Metabolism; Energy metabolism; Carbon fixation in photosynthetic organisms | Metabolism; Energy metabolism; Carbon fixation pathways in prokaryotes
K01007	pyruvate, water dikinase [EC:2.7.9.2]	Metabolism; Carbohydrate metabolism; Pyruvate metabolism | Metabolism; Energy metabolism; Carbon fixation pathways in prokaryotes | Metabolism; Energy metabolism; Methane metabolism
K01008	selenide, water dikinase [EC:2.7.9.3]	Metabolism; Metabolism of other amino acids; Selenocompound metabolism | Brite Hierarchies; Protein families: genetic information processing; Transfer RNA biogenesis
K01011	thiosulfate/3-mercaptopyruvate sulfurtransferase [EC:2.8.1.1 2.8.1.2]	Metabolism; Energy metabolism; Sulfur metabolism | Metabolism; Amino acid metabolism; Cysteine and methionine metabolism | Genetic Information Processing; Folding, sorting and degradation; Sulfur relay system
K01012	biotin synthase [EC:2.8.1.6]	Metabolism; Metabolism of cofactors and vitamins; Biotin metabolism
K01014	aryl sulfotransferase [EC:2.8.2.1]	Human Diseases; Cancers: Overview; Chemical carcinogenesis
K01015	alcohol sulfotransferase [EC:2.8.2.2]	Metabolism; Lipid metabolism; Steroid hormone biosynthesis
K01017	chondroitin 4-sulfotransferase 11 [EC:2.8.2.5]	Metabolism; Glycan biosynthesis and metabolism; Glycosaminoglycan biosynthesis - chondroitin sulfate / dermatan sulfate | Brite Hierarchies; Protein families: metabolism; Glycosyltransferases
K01021	protein-tyrosine sulfotransferase [EC:2.8.2.20]	Not Included in Pathway or Brite; Unclassified: metabolism; Enzymes with EC numbers
K01022	keratan sulfate 6-sulfotransferase 1 [EC:2.8.2.21]	Metabolism; Glycan biosynthesis and metabolism; Glycosaminoglycan biosynthesis - keratan sulfate | Brite Hierarchies; Protein families: metabolism; Glycosyltransferases
K01023	arylsulfate sulfotransferase [EC:2.8.2.22]	Not Included in Pathway or Brite; Unclassified: metabolism; Enzymes with EC numbers
K01024	[heparan sulfate]-glucosamine 3-sulfotransferase 1 [EC:2.8.2.23]	Metabolism; Glycan biosynthesis and metabolism; Glycosaminoglycan biosynthesis - heparan sulfate / heparin | Brite Hierarchies; Protein families: metabolism; Glycosyltransferases
K01026	propionate CoA-transferase [EC:2.8.3.1]	Metabolism; Carbohydrate metabolism; Pyruvate metabolism | Metabolism; Carbohydrate metabolism; Propanoate metabolism | Metabolism; Xenobiotics biodegradation and metabolism; Styrene degradation
K01027	3-oxoacid CoA-transferase [EC:2.8.3.5]	Metabolism; Carbohydrate metabolism; Butanoate metabolism | Metabolism; Lipid metabolism; Synthesis and degradation of ketone bodies | Metabolism; Amino acid metabolism; Valine, leucine and isoleucine degradation
K01028	3-oxoacid CoA-transferase subunit A [EC:2.8.3.5]	Metabolism; Carbohydrate metabolism; Butanoate metabolism | Metabolism; Lipid metabolism; Synthesis and degradation of ketone bodies | Metabolism; Amino acid metabolism; Valine, leucine and isoleucine degradation
K01029	3-oxoacid CoA-transferase subunit B [EC:2.8.3.5]	Metabolism; Carbohydrate metabolism; Butanoate metabolism | Metabolism; Lipid metabolism; Synthesis and degradation of ketone bodies | Metabolism; Amino acid metabolism; Valine, leucine and isoleucine degradation
K01031	3-oxoadipate CoA-transferase, alpha subunit [EC:2.8.3.6]	Metabolism; Xenobiotics biodegradation and metabolism; Benzoate degradation
K01032	3-oxoadipate CoA-transferase, beta subunit [EC:2.8.3.6]	Metabolism; Xenobiotics biodegradation and metabolism; Benzoate degradation
K01034	acetate CoA/acetoacetate CoA-transferase alpha subunit [EC:2.8.3.8 2.8.3.9]	Metabolism; Carbohydrate metabolism; Propanoate metabolism | Metabolism; Carbohydrate metabolism; Butanoate metabolism | Metabolism; Amino acid metabolism; Lysine degradation | Metabolism; Xenobiotics biodegradation and metabolism; Aminobenzoate degradation | Environmental Information Processing; Signal transduction; Two-component system
K01035	acetate CoA/acetoacetate CoA-transferase beta subunit [EC:2.8.3.8 2.8.3.9]	Metabolism; Carbohydrate metabolism; Propanoate metabolism | Metabolism; Carbohydrate metabolism; Butanoate metabolism | Metabolism; Amino acid metabolism; Lysine degradation | Metabolism; Xenobiotics biodegradation and metabolism; Aminobenzoate degradation | Environmental Information Processing; Signal transduction; Two-component system
K01039	glutaconate CoA-transferase, subunit A [EC:2.8.3.12]	Metabolism; Carbohydrate metabolism; Butanoate metabolism | Metabolism; Xenobiotics biodegradation and metabolism; Styrene degradation
K01040	glutaconate CoA-transferase, subunit B [EC:2.8.3.12]	Metabolism; Carbohydrate metabolism; Butanoate metabolism | Metabolism; Xenobiotics biodegradation and metabolism; Styrene degradation
K01042	L-seryl-tRNA(Ser) seleniumtransferase [EC:2.9.1.1]	Metabolism; Metabolism of other amino acids; Selenocompound metabolism | Genetic Information Processing; Translation; Aminoacyl-tRNA biosynthesis
K01046	triacylglycerol lipase [EC:3.1.1.3]	Metabolism; Lipid metabolism; Glycerolipid metabolism
K01048	lysophospholipase [EC:3.1.1.5]	Metabolism; Lipid metabolism; Glycerophospholipid metabolism
K01049	acetylcholinesterase [EC:3.1.1.7]	Metabolism; Lipid metabolism; Glycerophospholipid metabolism | Organismal Systems; Nervous system; Cholinergic synapse | Brite Hierarchies; Protein families: signaling and cellular processes; Glycosylphosphatidylinositol (GPI)-anchored proteins
K01050	cholinesterase [EC:3.1.1.8]	Not Included in Pathway or Brite; Unclassified: metabolism; Enzymes with EC numbers
K01051	pectinesterase [EC:3.1.1.11]	Metabolism; Carbohydrate metabolism; Pentose and glucuronate interconversions
K01052	lysosomal acid lipase/cholesteryl ester hydrolase [EC:3.1.1.13]	Metabolism; Lipid metabolism; Steroid biosynthesis | Cellular Processes; Transport and catabolism; Lysosome | Organismal Systems; Digestive system; Cholesterol metabolism
K01053	gluconolactonase [EC:3.1.1.17]	Metabolism; Carbohydrate metabolism; Pentose phosphate pathway | Metabolism; Carbohydrate metabolism; Ascorbate and aldarate metabolism | Metabolism; Xenobiotics biodegradation and metabolism; Caprolactam degradation | Brite Hierarchies; Protein families: signaling and cellular processes; Exosome
K01054	acylglycerol lipase [EC:3.1.1.23]	Metabolism; Lipid metabolism; Glycerolipid metabolism | Organismal Systems; Endocrine system; Regulation of lipolysis in adipocytes | Organismal Systems; Nervous system; Retrograde endocannabinoid signaling | Organismal Systems; Environmental adaptation; Thermogenesis | Brite Hierarchies; Protein families: metabolism; Peptidases
K01055	3-oxoadipate enol-lactonase [EC:3.1.1.24]	Metabolism; Xenobiotics biodegradation and metabolism; Benzoate degradation
K01056	peptidyl-tRNA hydrolase, PTH1 family [EC:3.1.1.29]	Brite Hierarchies; Protein families: genetic information processing; Translation factors
K01057	6-phosphogluconolactonase [EC:3.1.1.31]	Metabolism; Carbohydrate metabolism; Pentose phosphate pathway
K01058	phospholipase A1/A2 [EC:3.1.1.32 3.1.1.4]	Metabolism; Lipid metabolism; Glycerophospholipid metabolism | Metabolism; Lipid metabolism; Ether lipid metabolism | Metabolism; Lipid metabolism; Arachidonic acid metabolism | Metabolism; Lipid metabolism; Linoleic acid metabolism | Metabolism; Lipid metabolism; alpha-Linolenic acid metabolism
K01060	cephalosporin-C deacetylase [EC:3.1.1.41]	Metabolism; Biosynthesis of other secondary metabolites; Penicillin and cephalosporin biosynthesis
K01061	carboxymethylenebutenolidase [EC:3.1.1.45]	Metabolism; Xenobiotics biodegradation and metabolism; Fluorobenzoate degradation | Metabolism; Xenobiotics biodegradation and metabolism; Chlorocyclohexane and chlorobenzene degradation | Metabolism; Xenobiotics biodegradation and metabolism; Toluene degradation
K01062	platelet-activating factor acetylhydrolase [EC:3.1.1.47]	Metabolism; Lipid metabolism; Ether lipid metabolism
K01066	acetyl esterase [EC:3.1.1.-]	Not Included in Pathway or Brite; Unclassified: metabolism; Enzymes with EC numbers
K01067	acetyl-CoA hydrolase [EC:3.1.2.1]	Metabolism; Carbohydrate metabolism; Pyruvate metabolism
K01068	acyl-coenzyme A thioesterase 1/2/4 [EC:3.1.2.2]	Metabolism; Lipid metabolism; Fatty acid elongation | Metabolism; Lipid metabolism; Biosynthesis of unsaturated fatty acids | Brite Hierarchies; Protein families: metabolism; Lipid biosynthesis proteins
K01069	hydroxyacylglutathione hydrolase [EC:3.1.2.6]	Metabolism; Carbohydrate metabolism; Pyruvate metabolism
K01070	S-formylglutathione hydrolase [EC:3.1.2.12]	Metabolism; Energy metabolism; Methane metabolism
K01071	medium-chain acyl-[acyl-carrier-protein] hydrolase [EC:3.1.2.21]	Metabolism; Lipid metabolism; Fatty acid biosynthesis | Brite Hierarchies; Protein families: metabolism; Lipid biosynthesis proteins
K01073	acyl-CoA hydrolase [EC:3.1.2.20]	Not Included in Pathway or Brite; Unclassified: metabolism; Enzymes with EC numbers
K01074	palmitoyl-protein thioesterase [EC:3.1.2.22]	Metabolism; Lipid metabolism; Fatty acid elongation | Cellular Processes; Transport and catabolism; Lysosome | Brite Hierarchies; Protein families: metabolism; Lipid biosynthesis proteins
K01075	4-hydroxybenzoyl-CoA thioesterase [EC:3.1.2.23]	Metabolism; Metabolism of cofactors and vitamins; Ubiquinone and other terpenoid-quinone biosynthesis | Metabolism; Xenobiotics biodegradation and metabolism; Benzoate degradation
K01077	alkaline phosphatase [EC:3.1.3.1]	Metabolism; Metabolism of cofactors and vitamins; Thiamine metabolism | Metabolism; Metabolism of cofactors and vitamins; Folate biosynthesis | Environmental Information Processing; Signal transduction; Two-component system | Brite Hierarchies; Protein families: signaling and cellular processes; Exosome | Brite Hierarchies; Protein families: signaling and cellular processes; Glycosylphosphatidyli…
K01078	acid phosphatase [EC:3.1.3.2]	Metabolism; Metabolism of cofactors and vitamins; Thiamine metabolism | Metabolism; Metabolism of cofactors and vitamins; Riboflavin metabolism
K01079	phosphoserine phosphatase [EC:3.1.3.3]	Metabolism; Energy metabolism; Methane metabolism | Metabolism; Amino acid metabolism; Glycine, serine and threonine metabolism | Brite Hierarchies; Protein families: metabolism; Protein phosphatases and associated proteins
K01081	5'-nucleotidase [EC:3.1.3.5]	Metabolism; Nucleotide metabolism; Purine metabolism | Metabolism; Nucleotide metabolism; Pyrimidine metabolism | Metabolism; Metabolism of cofactors and vitamins; Nicotinate and nicotinamide metabolism
K01082	3'(2'), 5'-bisphosphate nucleotidase [EC:3.1.3.7]	Metabolism; Energy metabolism; Sulfur metabolism | Brite Hierarchies; Protein families: genetic information processing; Transfer RNA biogenesis
K01083	3-phytase [EC:3.1.3.8]	Metabolism; Carbohydrate metabolism; Inositol phosphate metabolism
K01085	glucose-1-phosphatase [EC:3.1.3.10]	Metabolism; Carbohydrate metabolism; Glycolysis / Gluconeogenesis
K01086	fructose-1,6-bisphosphatase I / sedoheptulose-1,7-bisphosphatase [EC:3.1.3.11 3.1.3.37]	Metabolism; Carbohydrate metabolism; Glycolysis / Gluconeogenesis | Metabolism; Carbohydrate metabolism; Pentose phosphate pathway | Metabolism; Carbohydrate metabolism; Fructose and mannose metabolism | Metabolism; Energy metabolism; Carbon fixation in photosynthetic organisms | Metabolism; Energy metabolism; Methane metabolism
K01087	trehalose 6-phosphate phosphatase [EC:3.1.3.12]	Metabolism; Carbohydrate metabolism; Starch and sucrose metabolism
K01089	imidazoleglycerol-phosphate dehydratase / histidinol-phosphatase [EC:4.2.1.19 3.1.3.15]	Metabolism; Amino acid metabolism; Histidine metabolism
K01090	protein phosphatase [EC:3.1.3.16]	Not Included in Pathway or Brite; Unclassified: metabolism; Enzymes with EC numbers
K01091	phosphoglycolate phosphatase [EC:3.1.3.18]	Metabolism; Carbohydrate metabolism; Glyoxylate and dicarboxylate metabolism
K01092	myo-inositol-1(or 4)-monophosphatase [EC:3.1.3.25]	Metabolism; Carbohydrate metabolism; Inositol phosphate metabolism | Metabolism; Biosynthesis of other secondary metabolites; Streptomycin biosynthesis | Environmental Information Processing; Signal transduction; Phosphatidylinositol signaling system
K01093	4-phytase / acid phosphatase [EC:3.1.3.26 3.1.3.2]	Metabolism; Carbohydrate metabolism; Inositol phosphate metabolism | Metabolism; Metabolism of cofactors and vitamins; Riboflavin metabolism
K01094	phosphatidylglycerophosphatase GEP4 [EC:3.1.3.27]	Metabolism; Lipid metabolism; Glycerophospholipid metabolism
K01095	phosphatidylglycerophosphatase A [EC:3.1.3.27]	Metabolism; Lipid metabolism; Glycerophospholipid metabolism
K01096	phosphatidylglycerophosphatase B [EC:3.1.3.27 3.1.3.81 3.1.3.4 3.6.1.27]	Metabolism; Lipid metabolism; Glycerophospholipid metabolism
K01101	4-nitrophenyl phosphatase [EC:3.1.3.41]	Metabolism; Xenobiotics biodegradation and metabolism; Aminobenzoate degradation
K01102	pyruvate dehydrogenase phosphatase [EC:3.1.3.43]	Brite Hierarchies; Protein families: metabolism; Protein phosphatases and associated proteins
K01103	6-phosphofructo-2-kinase / fructose-2,6-biphosphatase 3 [EC:2.7.1.105 3.1.3.46]	Metabolism; Carbohydrate metabolism; Fructose and mannose metabolism | Environmental Information Processing; Signal transduction; HIF-1 signaling pathway | Environmental Information Processing; Signal transduction; AMPK signaling pathway
K01104	protein-tyrosine phosphatase [EC:3.1.3.48]	Not Included in Pathway or Brite; Unclassified: metabolism; Enzymes with EC numbers
K01113	alkaline phosphatase D [EC:3.1.3.1]	Metabolism; Metabolism of cofactors and vitamins; Folate biosynthesis | Environmental Information Processing; Signal transduction; Two-component system
K01114	phospholipase C [EC:3.1.4.3]	Metabolism; Carbohydrate metabolism; Inositol phosphate metabolism | Metabolism; Lipid metabolism; Glycerophospholipid metabolism | Metabolism; Lipid metabolism; Ether lipid metabolism | Cellular Processes; Cellular community - prokaryotes; Quorum sensing | Organismal Systems; Endocrine system; Thyroid hormone signaling pathway | Brite Hierarchies; Protein families: signaling and cellular process…
K01115	phospholipase D1/2 [EC:3.1.4.4]	Metabolism; Lipid metabolism; Glycerophospholipid metabolism | Metabolism; Lipid metabolism; Ether lipid metabolism | Environmental Information Processing; Signal transduction; Ras signaling pathway | Environmental Information Processing; Signal transduction; Phospholipase D signaling pathway | Environmental Information Processing; Signal transduction; Sphingolipid signaling pathway | Environment…
K01117	sphingomyelin phosphodiesterase [EC:3.1.4.12]	Metabolism; Lipid metabolism; Sphingolipid metabolism
K01118	FMN-dependent NADH-azoreductase [EC:1.7.1.17]	Not Included in Pathway or Brite; Unclassified: metabolism; Enzymes with EC numbers
K01119	2',3'-cyclic-nucleotide 2'-phosphodiesterase / 3'-nucleotidase [EC:3.1.4.16 3.1.3.6]	Metabolism; Nucleotide metabolism; Purine metabolism | Metabolism; Nucleotide metabolism; Pyrimidine metabolism
K01120	3',5'-cyclic-nucleotide phosphodiesterase [EC:3.1.4.17]	Metabolism; Nucleotide metabolism; Purine metabolism
K01122	ectonucleotide pyrophosphatase/phosphodiesterase family member 2 [EC:3.1.4.39]	Metabolism; Lipid metabolism; Ether lipid metabolism
K01125	N-acetylglucosamine-1-phosphodiester alpha-N-acetylglucosaminidase [EC:3.1.4.45]	Cellular Processes; Transport and catabolism; Lysosome
K01126	glycerophosphoryl diester phosphodiesterase [EC:3.1.4.46]	Metabolism; Lipid metabolism; Glycerophospholipid metabolism
K01127	glycosylphosphatidylinositol phospholipase D [EC:3.1.4.50]	Metabolism; Glycan biosynthesis and metabolism; Glycosylphosphatidylinositol (GPI)-anchor biosynthesis
K01128	sphingomyelin phosphodiesterase acid-like 3 [EC:3.1.4.-]	Not Included in Pathway or Brite; Unclassified: metabolism; Enzymes with EC numbers
K01129	dGTPase [EC:3.1.5.1]	Metabolism; Nucleotide metabolism; Purine metabolism
K01130	arylsulfatase [EC:3.1.6.1]	Metabolism; Lipid metabolism; Steroid hormone biosynthesis | Metabolism; Lipid metabolism; Sphingolipid metabolism
K01131	steryl-sulfatase [EC:3.1.6.2]	Metabolism; Lipid metabolism; Steroid hormone biosynthesis
K01132	N-acetylgalactosamine-6-sulfatase [EC:3.1.6.4]	Metabolism; Glycan biosynthesis and metabolism; Glycosaminoglycan degradation | Cellular Processes; Transport and catabolism; Lysosome
K01133	choline-sulfatase [EC:3.1.6.6]	Not Included in Pathway or Brite; Unclassified: metabolism; Enzymes with EC numbers
K01134	arylsulfatase A [EC:3.1.6.8]	Metabolism; Lipid metabolism; Sphingolipid metabolism | Cellular Processes; Transport and catabolism; Lysosome
K01135	arylsulfatase B [EC:3.1.6.12]	Metabolism; Glycan biosynthesis and metabolism; Glycosaminoglycan degradation | Cellular Processes; Transport and catabolism; Lysosome
K01136	iduronate 2-sulfatase [EC:3.1.6.13]	Metabolism; Glycan biosynthesis and metabolism; Glycosaminoglycan degradation | Cellular Processes; Transport and catabolism; Lysosome
K01137	N-acetylglucosamine-6-sulfatase [EC:3.1.6.14]	Metabolism; Glycan biosynthesis and metabolism; Glycosaminoglycan degradation | Cellular Processes; Transport and catabolism; Lysosome
K01138	uncharacterized sulfatase [EC:3.1.6.-]	Not Included in Pathway or Brite; Unclassified: metabolism; Enzymes with EC numbers
K01139	GTP diphosphokinase / guanosine-3',5'-bis(diphosphate) 3'-diphosphatase [EC:2.7.6.5 3.1.7.2]	Metabolism; Nucleotide metabolism; Purine metabolism | Brite Hierarchies; Protein families: genetic information processing; Ribosome biogenesis
K01141	exodeoxyribonuclease I [EC:3.1.11.1]	Genetic Information Processing; Replication and repair; Mismatch repair | Brite Hierarchies; Protein families: genetic information processing; DNA repair and recombination proteins
K01142	exodeoxyribonuclease III [EC:3.1.11.2]	Genetic Information Processing; Replication and repair; Base excision repair | Brite Hierarchies; Protein families: genetic information processing; DNA repair and recombination proteins
K01144	exodeoxyribonuclease V [EC:3.1.11.5]	Not Included in Pathway or Brite; Unclassified: metabolism; Enzymes with EC numbers
K01146	protein Xni	Not Included in Pathway or Brite; Unclassified: genetic information processing; Replication and repair
K01147	exoribonuclease II [EC:3.1.13.1]	Brite Hierarchies; Protein families: genetic information processing; Transfer RNA biogenesis
K01150	deoxyribonuclease I [EC:3.1.21.1]	Not Included in Pathway or Brite; Unclassified: metabolism; Enzymes with EC numbers
K01151	deoxyribonuclease IV [EC:3.1.21.2]	Genetic Information Processing; Replication and repair; Base excision repair | Brite Hierarchies; Protein families: genetic information processing; DNA repair and recombination proteins
K01152	isfu1 transposase	Not Included in Pathway or Brite; Unclassified: genetic information processing; Replication and repair
K01153	type I restriction enzyme, R subunit [EC:3.1.21.3]	Brite Hierarchies; Protein families: signaling and cellular processes; Prokaryotic defense system
K01154	type I restriction enzyme, S subunit [EC:3.1.21.3]	Brite Hierarchies; Protein families: signaling and cellular processes; Prokaryotic defense system
K01155	type II restriction enzyme [EC:3.1.21.4]	Brite Hierarchies; Protein families: signaling and cellular processes; Prokaryotic defense system
K01156	type III restriction enzyme [EC:3.1.21.5]	Brite Hierarchies; Protein families: signaling and cellular processes; Prokaryotic defense system
K01158	deoxyribonuclease II [EC:3.1.22.1]	Cellular Processes; Transport and catabolism; Lysosome
K01159	crossover junction endodeoxyribonuclease RuvC [EC:3.1.22.4]	Genetic Information Processing; Replication and repair; Homologous recombination | Brite Hierarchies; Protein families: genetic information processing; DNA repair and recombination proteins
K01160	crossover junction endodeoxyribonuclease RusA [EC:3.1.22.4]	Brite Hierarchies; Protein families: genetic information processing; DNA repair and recombination proteins
K01163	uncharacterized protein	Not Included in Pathway or Brite; Poorly characterized; Function unknown
K01164	ribonuclease P/MRP protein subunit POP1 [EC:3.1.26.5]	Genetic Information Processing; Translation; RNA transport | Genetic Information Processing; Translation; Ribosome biogenesis in eukaryotes | Brite Hierarchies; Protein families: genetic information processing; Ribosome biogenesis | Brite Hierarchies; Protein families: genetic information processing; Transfer RNA biogenesis | Brite Hierarchies; Protein families: genetic information processing; Mi…
K01166	ribonuclease T2 [EC:4.6.1.19]	Brite Hierarchies; Protein families: genetic information processing; Transfer RNA biogenesis
K01167	ribonuclease T1 [EC:3.1.27.3]	Brite Hierarchies; Protein families: genetic information processing; Messenger RNA biogenesis | Brite Hierarchies; Protein families: genetic information processing; Transfer RNA biogenesis
K01169	ribonuclease I (enterobacter ribonuclease) [EC:4.6.1.21]	Brite Hierarchies; Protein families: genetic information processing; Transfer RNA biogenesis
K01170	tRNA-intron endonuclease, archaea type [EC:4.6.1.16]	Brite Hierarchies; Protein families: genetic information processing; Transfer RNA biogenesis
K01173	endonuclease G, mitochondrial	Cellular Processes; Cell growth and death; Apoptosis | Brite Hierarchies; Protein families: genetic information processing; Mitochondrial biogenesis
K01174	micrococcal nuclease [EC:3.1.31.1]	Not Included in Pathway or Brite; Unclassified: metabolism; Enzymes with EC numbers
K01175	esterase [EC:3.1.-.-]	Not Included in Pathway or Brite; Unclassified: metabolism; Enzymes with EC numbers
K01176	alpha-amylase [EC:3.2.1.1]	Metabolism; Carbohydrate metabolism; Starch and sucrose metabolism | Organismal Systems; Digestive system; Carbohydrate digestion and absorption
K01177	beta-amylase [EC:3.2.1.2]	Metabolism; Carbohydrate metabolism; Starch and sucrose metabolism
K01178	glucoamylase [EC:3.2.1.3]	Metabolism; Carbohydrate metabolism; Starch and sucrose metabolism
K01179	endoglucanase [EC:3.2.1.4]	Metabolism; Carbohydrate metabolism; Starch and sucrose metabolism
K01180	endo-1,3(4)-beta-glucanase [EC:3.2.1.6]	Not Included in Pathway or Brite; Unclassified: metabolism; Enzymes with EC numbers
K01181	endo-1,4-beta-xylanase [EC:3.2.1.8]	Not Included in Pathway or Brite; Unclassified: metabolism; Enzymes with EC numbers
K01182	oligo-1,6-glucosidase [EC:3.2.1.10]	Metabolism; Carbohydrate metabolism; Galactose metabolism | Metabolism; Carbohydrate metabolism; Starch and sucrose metabolism
K01183	chitinase [EC:3.2.1.14]	Metabolism; Carbohydrate metabolism; Amino sugar and nucleotide sugar metabolism
K01184	polygalacturonase [EC:3.2.1.15]	Metabolism; Carbohydrate metabolism; Pentose and glucuronate interconversions
K01185	lysozyme [EC:3.2.1.17]	Not Included in Pathway or Brite; Unclassified: metabolism; Enzymes with EC numbers
K01186	sialidase-1 [EC:3.2.1.18]	Metabolism; Lipid metabolism; Sphingolipid metabolism | Metabolism; Glycan biosynthesis and metabolism; Other glycan degradation | Cellular Processes; Transport and catabolism; Lysosome | Brite Hierarchies; Protein families: signaling and cellular processes; Bacterial toxins
K01187	alpha-glucosidase [EC:3.2.1.20]	Metabolism; Carbohydrate metabolism; Galactose metabolism | Metabolism; Carbohydrate metabolism; Starch and sucrose metabolism
K01188	beta-glucosidase [EC:3.2.1.21]	Metabolism; Carbohydrate metabolism; Starch and sucrose metabolism | Metabolism; Metabolism of other amino acids; Cyanoamino acid metabolism | Metabolism; Biosynthesis of other secondary metabolites; Phenylpropanoid biosynthesis
K01190	beta-galactosidase [EC:3.2.1.23]	Metabolism; Carbohydrate metabolism; Galactose metabolism | Metabolism; Lipid metabolism; Sphingolipid metabolism | Metabolism; Glycan biosynthesis and metabolism; Other glycan degradation
K01191	alpha-mannosidase [EC:3.2.1.24]	Metabolism; Glycan biosynthesis and metabolism; Other glycan degradation | Brite Hierarchies; Protein families: genetic information processing; Membrane trafficking
K01192	beta-mannosidase [EC:3.2.1.25]	Metabolism; Glycan biosynthesis and metabolism; Other glycan degradation | Cellular Processes; Transport and catabolism; Lysosome
K01193	beta-fructofuranosidase [EC:3.2.1.26]	Metabolism; Carbohydrate metabolism; Galactose metabolism | Metabolism; Carbohydrate metabolism; Starch and sucrose metabolism
K01194	alpha,alpha-trehalase [EC:3.2.1.28]	Metabolism; Carbohydrate metabolism; Starch and sucrose metabolism | Brite Hierarchies; Protein families: signaling and cellular processes; Glycosylphosphatidylinositol (GPI)-anchored proteins
K01195	beta-glucuronidase [EC:3.2.1.31]	Metabolism; Carbohydrate metabolism; Pentose and glucuronate interconversions | Metabolism; Glycan biosynthesis and metabolism; Glycosaminoglycan degradation | Metabolism; Metabolism of cofactors and vitamins; Porphyrin and chlorophyll metabolism | Metabolism; Biosynthesis of other secondary metabolites; Flavone and flavonol biosynthesis | Metabolism; Xenobiotics biodegradation and metabolism; Dr…
K01196	glycogen debranching enzyme [EC:2.4.1.25 3.2.1.33]	Metabolism; Carbohydrate metabolism; Starch and sucrose metabolism
K01197	hyaluronoglucosaminidase [EC:3.2.1.35]	Metabolism; Glycan biosynthesis and metabolism; Glycosaminoglycan degradation | Brite Hierarchies; Protein families: signaling and cellular processes; Bacterial toxins | Brite Hierarchies; Protein families: signaling and cellular processes; Glycosaminoglycan binding proteins | Brite Hierarchies; Protein families: signaling and cellular processes; Glycosylphosphatidylinositol (GPI)-anchored protei…
K01198	xylan 1,4-beta-xylosidase [EC:3.2.1.37]	Metabolism; Carbohydrate metabolism; Amino sugar and nucleotide sugar metabolism
K01199	glucan endo-1,3-beta-D-glucosidase [EC:3.2.1.39]	Metabolism; Carbohydrate metabolism; Starch and sucrose metabolism | Brite Hierarchies; Protein families: signaling and cellular processes; Glycosylphosphatidylinositol (GPI)-anchored proteins
K01200	pullulanase [EC:3.2.1.41]	Metabolism; Carbohydrate metabolism; Starch and sucrose metabolism
K01201	glucosylceramidase [EC:3.2.1.45]	Metabolism; Lipid metabolism; Sphingolipid metabolism | Metabolism; Glycan biosynthesis and metabolism; Other glycan degradation | Cellular Processes; Transport and catabolism; Lysosome
K01202	galactosylceramidase [EC:3.2.1.46]	Metabolism; Lipid metabolism; Sphingolipid metabolism | Cellular Processes; Transport and catabolism; Lysosome
K01204	alpha-N-acetylgalactosaminidase [EC:3.2.1.49]	Metabolism; Glycan biosynthesis and metabolism; Glycosphingolipid biosynthesis - globo and isoglobo series | Cellular Processes; Transport and catabolism; Lysosome
K01205	alpha-N-acetylglucosaminidase [EC:3.2.1.50]	Metabolism; Glycan biosynthesis and metabolism; Glycosaminoglycan degradation | Cellular Processes; Transport and catabolism; Lysosome | Brite Hierarchies; Protein families: signaling and cellular processes; Exosome
K01206	alpha-L-fucosidase [EC:3.2.1.51]	Metabolism; Glycan biosynthesis and metabolism; Other glycan degradation | Brite Hierarchies; Protein families: signaling and cellular processes; Exosome
K01207	beta-N-acetylhexosaminidase [EC:3.2.1.52]	Metabolism; Carbohydrate metabolism; Amino sugar and nucleotide sugar metabolism | Metabolism; Glycan biosynthesis and metabolism; Glycosaminoglycan degradation | Human Diseases; Drug resistance: Antimicrobial; beta-Lactam resistance
K01208	cyclomaltodextrinase / maltogenic alpha-amylase / neopullulanase [EC:3.2.1.54 3.2.1.133 3.2.1.135]	Metabolism; Carbohydrate metabolism; Starch and sucrose metabolism
K01209	alpha-N-arabinofuranosidase [EC:3.2.1.55]	Metabolism; Carbohydrate metabolism; Amino sugar and nucleotide sugar metabolism
K01210	glucan 1,3-beta-glucosidase [EC:3.2.1.58]	Metabolism; Carbohydrate metabolism; Starch and sucrose metabolism
K01212	levanase [EC:3.2.1.65]	Metabolism; Carbohydrate metabolism; Starch and sucrose metabolism
K01213	galacturan 1,4-alpha-galacturonidase [EC:3.2.1.67]	Metabolism; Carbohydrate metabolism; Pentose and glucuronate interconversions
K01214	isoamylase [EC:3.2.1.68]	Metabolism; Carbohydrate metabolism; Starch and sucrose metabolism
K01215	glucan 1,6-alpha-glucosidase [EC:3.2.1.70]	Not Included in Pathway or Brite; Unclassified: metabolism; Enzymes with EC numbers
K01216	licheninase [EC:3.2.1.73]	Not Included in Pathway or Brite; Unclassified: metabolism; Enzymes with EC numbers
K01218	mannan endo-1,4-beta-mannosidase [EC:3.2.1.78]	Metabolism; Carbohydrate metabolism; Fructose and mannose metabolism | Cellular Processes; Cellular community - prokaryotes; Quorum sensing
K01219	beta-agarase [EC:3.2.1.81]	Not Included in Pathway or Brite; Unclassified: metabolism; Enzymes with EC numbers
K01222	6-phospho-beta-glucosidase [EC:3.2.1.86]	Metabolism; Carbohydrate metabolism; Glycolysis / Gluconeogenesis | Metabolism; Carbohydrate metabolism; Starch and sucrose metabolism
K01223	6-phospho-beta-glucosidase [EC:3.2.1.86]	Metabolism; Carbohydrate metabolism; Glycolysis / Gluconeogenesis | Metabolism; Carbohydrate metabolism; Starch and sucrose metabolism
K01224	arabinogalactan endo-1,4-beta-galactosidase [EC:3.2.1.89]	Not Included in Pathway or Brite; Unclassified: metabolism; Enzymes with EC numbers
K01226	trehalose-6-phosphate hydrolase [EC:3.2.1.93]	Metabolism; Carbohydrate metabolism; Starch and sucrose metabolism
K01227	mannosyl-glycoprotein endo-beta-N-acetylglucosaminidase [EC:3.2.1.96]	Metabolism; Glycan biosynthesis and metabolism; Other glycan degradation
K01228	mannosyl-oligosaccharide glucosidase [EC:3.2.1.106]	Metabolism; Glycan biosynthesis and metabolism; N-Glycan biosynthesis | Genetic Information Processing; Folding, sorting and degradation; Protein processing in endoplasmic reticulum | Brite Hierarchies; Protein families: signaling and cellular processes; Exosome
K01230	mannosyl-oligosaccharide alpha-1,2-mannosidase [EC:3.2.1.113]	Metabolism; Glycan biosynthesis and metabolism; N-Glycan biosynthesis | Metabolism; Glycan biosynthesis and metabolism; Various types of N-glycan biosynthesis | Genetic Information Processing; Folding, sorting and degradation; Protein processing in endoplasmic reticulum | Brite Hierarchies; Protein families: genetic information processing; Membrane trafficking
K01231	alpha-mannosidase II [EC:3.2.1.114]	Metabolism; Glycan biosynthesis and metabolism; N-Glycan biosynthesis | Metabolism; Glycan biosynthesis and metabolism; Various types of N-glycan biosynthesis
K01232	maltose-6'-phosphate glucosidase [EC:3.2.1.122]	Metabolism; Carbohydrate metabolism; Starch and sucrose metabolism
K01233	chitosanase [EC:3.2.1.132]	Metabolism; Carbohydrate metabolism; Amino sugar and nucleotide sugar metabolism
K01235	alpha-glucuronidase [EC:3.2.1.139]	Not Included in Pathway or Brite; Unclassified: metabolism; Enzymes with EC numbers
K01236	maltooligosyltrehalose trehalohydrolase [EC:3.2.1.141]	Metabolism; Carbohydrate metabolism; Starch and sucrose metabolism
K01239	purine nucleosidase [EC:3.2.2.1]	Metabolism; Nucleotide metabolism; Purine metabolism | Metabolism; Metabolism of cofactors and vitamins; Nicotinate and nicotinamide metabolism
K01240	uridine nucleosidase [EC:3.2.2.3]	Metabolism; Nucleotide metabolism; Pyrimidine metabolism | Metabolism; Metabolism of cofactors and vitamins; Nicotinate and nicotinamide metabolism
K01241	AMP nucleosidase [EC:3.2.2.4]	Metabolism; Nucleotide metabolism; Purine metabolism
K01243	adenosylhomocysteine nucleosidase [EC:3.2.2.9]	Metabolism; Amino acid metabolism; Cysteine and methionine metabolism
K01246	DNA-3-methyladenine glycosylase I [EC:3.2.2.20]	Genetic Information Processing; Replication and repair; Base excision repair | Brite Hierarchies; Protein families: genetic information processing; DNA repair and recombination proteins
K01247	DNA-3-methyladenine glycosylase II [EC:3.2.2.21]	Genetic Information Processing; Replication and repair; Base excision repair | Brite Hierarchies; Protein families: genetic information processing; DNA repair and recombination proteins
K01250	pyrimidine-specific ribonucleoside hydrolase [EC:3.2.-.-]	Not Included in Pathway or Brite; Unclassified: metabolism; Enzymes with EC numbers
K01251	adenosylhomocysteinase [EC:3.3.1.1]	Metabolism; Amino acid metabolism; Cysteine and methionine metabolism | Brite Hierarchies; Protein families: metabolism; Protein phosphatases and associated proteins | Brite Hierarchies; Protein families: signaling and cellular processes; Exosome
K01252	bifunctional isochorismate lyase / aryl carrier protein [EC:3.3.2.1 6.3.2.14]	Metabolism; Metabolism of terpenoids and polyketides; Biosynthesis of siderophore group nonribosomal peptides | Brite Hierarchies; Protein families: metabolism; Polyketide biosynthesis proteins
K01253	microsomal epoxide hydrolase [EC:3.3.2.9]	Metabolism; Xenobiotics biodegradation and metabolism; Metabolism of xenobiotics by cytochrome P450 | Organismal Systems; Digestive system; Bile secretion | Human Diseases; Cancers: Overview; Chemical carcinogenesis | Brite Hierarchies; Protein families: metabolism; Peptidases
K01254	leukotriene-A4 hydrolase [EC:3.3.2.6]	Metabolism; Lipid metabolism; Arachidonic acid metabolism | Brite Hierarchies; Protein families: metabolism; Peptidases
K01255	leucyl aminopeptidase [EC:3.4.11.1]	Metabolism; Metabolism of other amino acids; Glutathione metabolism | Brite Hierarchies; Protein families: metabolism; Peptidases
K01256	aminopeptidase N [EC:3.4.11.2]	Metabolism; Metabolism of other amino acids; Glutathione metabolism | Brite Hierarchies; Protein families: metabolism; Peptidases
K01257	cystinyl aminopeptidase [EC:3.4.11.3]	Organismal Systems; Endocrine system; Renin-angiotensin system | Brite Hierarchies; Protein families: metabolism; Peptidases
K01258	tripeptide aminopeptidase [EC:3.4.11.4]	Brite Hierarchies; Protein families: metabolism; Peptidases
K01259	proline iminopeptidase [EC:3.4.11.5]	Metabolism; Amino acid metabolism; Arginine and proline metabolism | Brite Hierarchies; Protein families: metabolism; Peptidases
K01261	glutamyl aminopeptidase [EC:3.4.11.7]	Brite Hierarchies; Protein families: metabolism; Peptidases
K01262	Xaa-Pro aminopeptidase [EC:3.4.11.9]	Brite Hierarchies; Protein families: metabolism; Peptidases
K01263	cytosol alanyl aminopeptidase [EC:3.4.11.14]	Not Included in Pathway or Brite; Unclassified: metabolism; Enzymes with EC numbers
K01264	aminopeptidase Y [EC:3.4.11.15]	Brite Hierarchies; Protein families: metabolism; Peptidases
K01265	methionyl aminopeptidase [EC:3.4.11.18]	Brite Hierarchies; Protein families: metabolism; Peptidases
K01266	D-aminopeptidase [EC:3.4.11.19]	Brite Hierarchies; Protein families: metabolism; Peptidases
K01267	aspartyl aminopeptidase [EC:3.4.11.21]	Brite Hierarchies; Protein families: metabolism; Peptidases | Brite Hierarchies; Protein families: genetic information processing; Membrane trafficking
K01269	aminopeptidase [EC:3.4.11.-]	Not Included in Pathway or Brite; Unclassified: metabolism; Enzymes with EC numbers
K01270	dipeptidase D [EC:3.4.13.-]	Metabolism; Metabolism of other amino acids; Glutathione metabolism | Brite Hierarchies; Protein families: metabolism; Peptidases
K01271	Xaa-Pro dipeptidase [EC:3.4.13.9]	Brite Hierarchies; Protein families: metabolism; Peptidases
K01273	membrane dipeptidase [EC:3.4.13.19]	Brite Hierarchies; Protein families: metabolism; Peptidases | Brite Hierarchies; Protein families: signaling and cellular processes; Exosome | Brite Hierarchies; Protein families: signaling and cellular processes; Glycosylphosphatidylinositol (GPI)-anchored proteins
K01274	D-alanyl-D-alanine dipeptidase [EC:3.4.13.-]	Not Included in Pathway or Brite; Unclassified: metabolism; Enzymes with EC numbers
K01275	cathepsin C [EC:3.4.14.1]	Cellular Processes; Transport and catabolism; Lysosome | Cellular Processes; Cell growth and death; Apoptosis | Brite Hierarchies; Protein families: metabolism; Peptidases | Brite Hierarchies; Protein families: genetic information processing; Chaperones and folding catalysts | Brite Hierarchies; Protein families: signaling and cellular processes; Exosome
K01277	dipeptidyl-peptidase III [EC:3.4.14.4]	Brite Hierarchies; Protein families: metabolism; Peptidases
K01278	dipeptidyl-peptidase 4 [EC:3.4.14.5]	Organismal Systems; Digestive system; Protein digestion and absorption | Brite Hierarchies; Protein families: metabolism; Peptidases | Brite Hierarchies; Protein families: signaling and cellular processes; Exosome | Brite Hierarchies; Protein families: signaling and cellular processes; CD molecules
K01279	tripeptidyl-peptidase I [EC:3.4.14.9]	Cellular Processes; Transport and catabolism; Lysosome | Brite Hierarchies; Protein families: metabolism; Peptidases | Brite Hierarchies; Protein families: genetic information processing; Chaperones and folding catalysts | Brite Hierarchies; Protein families: signaling and cellular processes; Exosome
K01280	tripeptidyl-peptidase II [EC:3.4.14.10]	Brite Hierarchies; Protein families: metabolism; Peptidases | Brite Hierarchies; Protein families: genetic information processing; Chaperones and folding catalysts
K01281	X-Pro dipeptidyl-peptidase [EC:3.4.14.11]	Brite Hierarchies; Protein families: metabolism; Peptidases
K01283	peptidyl-dipeptidase A [EC:3.4.15.1]	Organismal Systems; Endocrine system; Renin secretion | Organismal Systems; Endocrine system; Renin-angiotensin system | Human Diseases; Cardiovascular diseases; Hypertrophic cardiomyopathy (HCM) | Human Diseases; Infectious diseases: Parasitic; Chagas disease (American trypanosomiasis) | Brite Hierarchies; Protein families: metabolism; Peptidases | Brite Hierarchies; Protein families: signaling …
K01284	peptidyl-dipeptidase Dcp [EC:3.4.15.5]	Brite Hierarchies; Protein families: metabolism; Peptidases
K01286	D-alanyl-D-alanine carboxypeptidase [EC:3.4.16.4]	Not Included in Pathway or Brite; Unclassified: metabolism; Enzymes with EC numbers
K01288	carboxypeptidase D [EC:3.4.16.6]	Brite Hierarchies; Protein families: metabolism; Peptidases
K01290	carboxypeptidase A, invertebrate [EC:3.4.17.-]	Brite Hierarchies; Protein families: metabolism; Peptidases
K01291	carboxypeptidase B [EC:3.4.17.2]	Organismal Systems; Digestive system; Pancreatic secretion | Organismal Systems; Digestive system; Protein digestion and absorption | Brite Hierarchies; Protein families: metabolism; Peptidases
K01293	Gly-Xaa carboxypeptidase [EC:3.4.17.4]	Brite Hierarchies; Protein families: metabolism; Peptidases
K01294	carboxypeptidase E [EC:3.4.17.10]	Human Diseases; Endocrine and metabolic diseases; Type I diabetes mellitus | Brite Hierarchies; Protein families: metabolism; Peptidases
K01295	glutamate carboxypeptidase [EC:3.4.17.11]	Brite Hierarchies; Protein families: metabolism; Peptidases
K01297	muramoyltetrapeptide carboxypeptidase [EC:3.4.17.13]	Brite Hierarchies; Protein families: metabolism; Peptidases | Brite Hierarchies; Protein families: metabolism; Peptidoglycan biosynthesis and degradation proteins
K01298	carboxypeptidase A2 [EC:3.4.17.15]	Organismal Systems; Digestive system; Pancreatic secretion | Organismal Systems; Digestive system; Protein digestion and absorption | Brite Hierarchies; Protein families: metabolism; Peptidases
K01299	carboxypeptidase Taq [EC:3.4.17.19]	Brite Hierarchies; Protein families: metabolism; Peptidases
K01300	carboxypeptidase B2 [EC:3.4.17.20]	Organismal Systems; Immune system; Complement and coagulation cascades | Organismal Systems; Digestive system; Pancreatic secretion | Organismal Systems; Digestive system; Protein digestion and absorption | Brite Hierarchies; Protein families: metabolism; Peptidases
K01301	N-acetylated-alpha-linked acidic dipeptidase [EC:3.4.17.21]	Brite Hierarchies; Protein families: metabolism; Peptidases
K01302	carboxypeptidase Q [EC:3.4.17.-]	Brite Hierarchies; Protein families: metabolism; Peptidases
K01303	acylaminoacyl-peptidase [EC:3.4.19.1]	Brite Hierarchies; Protein families: metabolism; Peptidases
K01304	pyroglutamyl-peptidase [EC:3.4.19.3]	Brite Hierarchies; Protein families: metabolism; Peptidases
K01305	beta-aspartyl-dipeptidase (metallo-type) [EC:3.4.19.-]	Brite Hierarchies; Protein families: metabolism; Peptidases
K01308	g-D-glutamyl-meso-diaminopimelate peptidase [EC:3.4.19.11]	Brite Hierarchies; Protein families: metabolism; Peptidases
K01310	chymotrypsin [EC:3.4.21.1]	Brite Hierarchies; Protein families: metabolism; Peptidases
K01312	trypsin [EC:3.4.21.4]	Environmental Information Processing; Signaling molecules and interaction; Neuroactive ligand-receptor interaction | Organismal Systems; Digestive system; Pancreatic secretion | Organismal Systems; Digestive system; Protein digestion and absorption | Human Diseases; Infectious diseases: Viral; Influenza A | Brite Hierarchies; Protein families: metabolism; Peptidases | Brite Hierarchies; Protein f…
K01315	plasminogen [EC:3.4.21.7]	Environmental Information Processing; Signaling molecules and interaction; Neuroactive ligand-receptor interaction | Organismal Systems; Immune system; Complement and coagulation cascades | Human Diseases; Infectious diseases: Bacterial; Staphylococcus aureus infection | Human Diseases; Infectious diseases: Viral; Influenza A | Brite Hierarchies; Protein families: metabolism; Peptidases | Brite H…
K01320	coagulation factor VII [EC:3.4.21.21]	Organismal Systems; Immune system; Complement and coagulation cascades | Brite Hierarchies; Protein families: metabolism; Peptidases
K01321	coagulation factor IX (Christmas factor) [EC:3.4.21.22]	Organismal Systems; Immune system; Complement and coagulation cascades | Brite Hierarchies; Protein families: metabolism; Peptidases
K01322	prolyl oligopeptidase [EC:3.4.21.26]	Organismal Systems; Endocrine system; Renin-angiotensin system | Brite Hierarchies; Protein families: metabolism; Peptidases
K01324	plasma kallikrein [EC:3.4.21.34]	Organismal Systems; Immune system; Complement and coagulation cascades | Brite Hierarchies; Protein families: metabolism; Peptidases
K01326	pancreatic elastase I [EC:3.4.21.36]	Brite Hierarchies; Protein families: metabolism; Peptidases
K01336	cerevisin [EC:3.4.21.48]	Cellular Processes; Transport and catabolism; Autophagy - yeast | Brite Hierarchies; Protein families: metabolism; Peptidases | Brite Hierarchies; Protein families: genetic information processing; Chaperones and folding catalysts
K01337	lysyl endopeptidase [EC:3.4.21.50]	Brite Hierarchies; Protein families: metabolism; Peptidases
K01338	ATP-dependent Lon protease [EC:3.4.21.53]	Cellular Processes; Cell growth and death; Cell cycle - Caulobacter | Brite Hierarchies; Protein families: metabolism; Peptidases
K01341	kexin [EC:3.4.21.61]	Brite Hierarchies; Protein families: metabolism; Peptidases | Brite Hierarchies; Protein families: genetic information processing; Chaperones and folding catalysts
K01342	subtilisin [EC:3.4.21.62]	Brite Hierarchies; Protein families: metabolism; Peptidases | Brite Hierarchies; Protein families: genetic information processing; Chaperones and folding catalysts
K01344	protein C (activated) [EC:3.4.21.69]	Organismal Systems; Immune system; Complement and coagulation cascades | Brite Hierarchies; Protein families: metabolism; Peptidases
K01345	pancreatic endopeptidase E [EC:3.4.21.70]	Organismal Systems; Digestive system; Pancreatic secretion | Organismal Systems; Digestive system; Protein digestion and absorption | Brite Hierarchies; Protein families: metabolism; Peptidases
K01354	oligopeptidase B [EC:3.4.21.83]	Human Diseases; Infectious diseases: Parasitic; Chagas disease (American trypanosomiasis) | Human Diseases; Infectious diseases: Parasitic; African trypanosomiasis | Brite Hierarchies; Protein families: metabolism; Peptidases
K01356	repressor LexA [EC:3.4.21.88]	Brite Hierarchies; Protein families: metabolism; Peptidases | Brite Hierarchies; Protein families: genetic information processing; DNA repair and recombination proteins
K01358	ATP-dependent Clp protease, protease subunit [EC:3.4.21.92]	Cellular Processes; Cell growth and death; Cell cycle - Caulobacter | Organismal Systems; Aging; Longevity regulating pathway - worm | Brite Hierarchies; Protein families: metabolism; Peptidases
K01360	proprotein convertase subtilisin/kexin type 2 [EC:3.4.21.94]	Brite Hierarchies; Protein families: metabolism; Peptidases | Brite Hierarchies; Protein families: genetic information processing; Chaperones and folding catalysts
K01361	lactocepin [EC:3.4.21.96]	Brite Hierarchies; Protein families: metabolism; Peptidases | Brite Hierarchies; Protein families: genetic information processing; Chaperones and folding catalysts
K01363	cathepsin B [EC:3.4.22.1]	Cellular Processes; Transport and catabolism; Lysosome | Cellular Processes; Transport and catabolism; Autophagy - animal | Cellular Processes; Cell growth and death; Apoptosis | Organismal Systems; Immune system; NOD-like receptor signaling pathway | Organismal Systems; Immune system; Antigen processing and presentation | Organismal Systems; Endocrine system; Renin secretion | Brite Hierarchies;…
K01365	cathepsin L [EC:3.4.22.15]	Cellular Processes; Transport and catabolism; Phagosome | Cellular Processes; Transport and catabolism; Lysosome | Cellular Processes; Transport and catabolism; Autophagy - animal | Cellular Processes; Cell growth and death; Apoptosis | Organismal Systems; Immune system; Antigen processing and presentation | Human Diseases; Cancers: Overview; Proteoglycans in cancer | Human Diseases; Immune disea…
K01366	cathepsin H [EC:3.4.22.16]	Cellular Processes; Transport and catabolism; Lysosome | Cellular Processes; Cell growth and death; Apoptosis | Brite Hierarchies; Protein families: metabolism; Peptidases
K01372	bleomycin hydrolase [EC:3.4.22.40]	Brite Hierarchies; Protein families: metabolism; Peptidases
K01373	cathepsin F [EC:3.4.22.41]	Cellular Processes; Transport and catabolism; Lysosome | Cellular Processes; Cell growth and death; Apoptosis | Brite Hierarchies; Protein families: metabolism; Peptidases
K01381	saccharopepsin [EC:3.4.23.25]	Cellular Processes; Transport and catabolism; Autophagy - yeast | Brite Hierarchies; Protein families: metabolism; Peptidases
K01387	microbial collagenase [EC:3.4.24.3]	Brite Hierarchies; Protein families: metabolism; Peptidases | Brite Hierarchies; Protein families: signaling and cellular processes; Bacterial toxins
K01390	IgA-specific metalloendopeptidase [EC:3.4.24.13]	Brite Hierarchies; Protein families: metabolism; Peptidases
K01392	thimet oligopeptidase [EC:3.4.24.15]	Organismal Systems; Endocrine system; Renin-angiotensin system | Human Diseases; Infectious diseases: Parasitic; African trypanosomiasis | Brite Hierarchies; Protein families: metabolism; Peptidases
K01394	matrix metalloproteinase-3 (stromelysin 1, progelatinase) [EC:3.4.24.17]	Environmental Information Processing; Signal transduction; TNF signaling pathway | Organismal Systems; Immune system; IL-17 signaling pathway | Human Diseases; Cancers: Overview; Transcriptional misregulation in cancer | Human Diseases; Cancers: Specific types; Prostate cancer | Human Diseases; Immune diseases; Rheumatoid arthritis | Brite Hierarchies; Protein families: metabolism; Peptidases
K01400	bacillolysin [EC:3.4.24.28]	Brite Hierarchies; Protein families: metabolism; Peptidases
K01401	aureolysin [EC:3.4.24.29]	Human Diseases; Infectious diseases: Bacterial; Staphylococcus aureus infection | Human Diseases; Drug resistance: Antimicrobial; Cationic antimicrobial peptide (CAMP) resistance | Brite Hierarchies; Protein families: metabolism; Peptidases
K01402	matrix metalloproteinase-8 (neutrophil collagenase) [EC:3.4.24.34]	Brite Hierarchies; Protein families: metabolism; Peptidases
K01405	saccharolysin [EC:3.4.24.37]	Brite Hierarchies; Protein families: metabolism; Peptidases
K01406	serralysin [EC:3.4.24.40]	Human Diseases; Drug resistance: Antimicrobial; Cationic antimicrobial peptide (CAMP) resistance | Brite Hierarchies; Protein families: metabolism; Peptidases
K01407	protease III [EC:3.4.24.55]	Brite Hierarchies; Protein families: metabolism; Peptidases
K01408	insulysin [EC:3.4.24.56]	Human Diseases; Neurodegenerative diseases; Alzheimer disease | Brite Hierarchies; Protein families: metabolism; Peptidases
K01409	N6-L-threonylcarbamoyladenine synthase [EC:2.3.1.234]	Brite Hierarchies; Protein families: genetic information processing; Transfer RNA biogenesis
K01412	mitochondrial-processing peptidase subunit alpha [EC:3.4.24.64]	Brite Hierarchies; Protein families: metabolism; Peptidases | Brite Hierarchies; Protein families: genetic information processing; Mitochondrial biogenesis
K01414	oligopeptidase A [EC:3.4.24.70]	Brite Hierarchies; Protein families: metabolism; Peptidases
K01415	endothelin-converting enzyme [EC:3.4.24.71]	Brite Hierarchies; Protein families: metabolism; Peptidases | Brite Hierarchies; Protein families: signaling and cellular processes; Exosome
K01416	snapalysin [EC:3.4.24.77]	Brite Hierarchies; Protein families: metabolism; Peptidases
K01417	extracellular elastinolytic metalloproteinase [EC:3.4.24.-]	Brite Hierarchies; Protein families: metabolism; Peptidases
K01419	ATP-dependent HslUV protease, peptidase subunit HslV [EC:3.4.25.2]	Brite Hierarchies; Protein families: metabolism; Peptidases
K01420	CRP/FNR family transcriptional regulator, anaerobic regulatory protein	Brite Hierarchies; Protein families: genetic information processing; Transcription factors
K01421	putative membrane protein	Not Included in Pathway or Brite; Poorly characterized; General function prediction only
K01424	L-asparaginase [EC:3.5.1.1]	Metabolism; Amino acid metabolism; Alanine, aspartate and glutamate metabolism | Metabolism; Metabolism of other amino acids; Cyanoamino acid metabolism
K01425	glutaminase [EC:3.5.1.2]	Metabolism; Amino acid metabolism; Alanine, aspartate and glutamate metabolism | Metabolism; Amino acid metabolism; Arginine biosynthesis | Metabolism; Metabolism of other amino acids; D-Glutamine and D-glutamate metabolism | Organismal Systems; Excretory system; Proximal tubule bicarbonate reclamation | Organismal Systems; Nervous system; Glutamatergic synapse | Organismal Systems; Nervous syste…
K01426	amidase [EC:3.5.1.4]	Metabolism; Amino acid metabolism; Arginine and proline metabolism | Metabolism; Amino acid metabolism; Phenylalanine metabolism | Metabolism; Amino acid metabolism; Tryptophan metabolism | Metabolism; Xenobiotics biodegradation and metabolism; Aminobenzoate degradation | Metabolism; Xenobiotics biodegradation and metabolism; Styrene degradation
K01427	urease [EC:3.5.1.5]	Metabolism; Nucleotide metabolism; Purine metabolism | Metabolism; Amino acid metabolism; Arginine biosynthesis | Metabolism; Xenobiotics biodegradation and metabolism; Atrazine degradation
K01428	urease subunit alpha [EC:3.5.1.5]	Metabolism; Nucleotide metabolism; Purine metabolism | Metabolism; Amino acid metabolism; Arginine biosynthesis | Metabolism; Xenobiotics biodegradation and metabolism; Atrazine degradation | Human Diseases; Infectious diseases: Bacterial; Epithelial cell signaling in Helicobacter pylori infection
K01429	urease subunit beta [EC:3.5.1.5]	Metabolism; Nucleotide metabolism; Purine metabolism | Metabolism; Amino acid metabolism; Arginine biosynthesis | Metabolism; Xenobiotics biodegradation and metabolism; Atrazine degradation
K01430	urease subunit gamma [EC:3.5.1.5]	Metabolism; Nucleotide metabolism; Purine metabolism | Metabolism; Amino acid metabolism; Arginine biosynthesis | Metabolism; Xenobiotics biodegradation and metabolism; Atrazine degradation
K01431	beta-ureidopropionase [EC:3.5.1.6]	Metabolism; Nucleotide metabolism; Pyrimidine metabolism | Metabolism; Metabolism of other amino acids; beta-Alanine metabolism | Metabolism; Metabolism of cofactors and vitamins; Pantothenate and CoA biosynthesis | Metabolism; Xenobiotics biodegradation and metabolism; Drug metabolism - other enzymes
K01432	arylformamidase [EC:3.5.1.9]	Metabolism; Carbohydrate metabolism; Glyoxylate and dicarboxylate metabolism | Metabolism; Amino acid metabolism; Tryptophan metabolism
K01433	formyltetrahydrofolate deformylase [EC:3.5.1.10]	Metabolism; Carbohydrate metabolism; Glyoxylate and dicarboxylate metabolism | Metabolism; Metabolism of cofactors and vitamins; One carbon pool by folate
K01434	penicillin amidase [EC:3.5.1.11]	Metabolism; Biosynthesis of other secondary metabolites; Penicillin and cephalosporin biosynthesis | Brite Hierarchies; Protein families: metabolism; Peptidases
K01436	amidohydrolase [EC:3.5.1.-]	Brite Hierarchies; Protein families: metabolism; Peptidases
K01438	acetylornithine deacetylase [EC:3.5.1.16]	Metabolism; Amino acid metabolism; Arginine biosynthesis
K01439	succinyl-diaminopimelate desuccinylase [EC:3.5.1.18]	Metabolism; Amino acid metabolism; Lysine biosynthesis
K01440	nicotinamidase [EC:3.5.1.19]	Metabolism; Metabolism of cofactors and vitamins; Nicotinate and nicotinamide metabolism | Organismal Systems; Aging; Longevity regulating pathway - multiple species
K01442	choloylglycine hydrolase [EC:3.5.1.24]	Metabolism; Lipid metabolism; Primary bile acid biosynthesis | Metabolism; Lipid metabolism; Secondary bile acid biosynthesis
K01443	N-acetylglucosamine-6-phosphate deacetylase [EC:3.5.1.25]	Metabolism; Carbohydrate metabolism; Amino sugar and nucleotide sugar metabolism
K01444	N4-(beta-N-acetylglucosaminyl)-L-asparaginase [EC:3.5.1.26]	Metabolism; Glycan biosynthesis and metabolism; Other glycan degradation | Cellular Processes; Transport and catabolism; Lysosome
K01446	peptidoglycan recognition protein	Not Included in Pathway or Brite; Unclassified: signaling and cellular processes; Structural proteins
K01447	N-acetylmuramoyl-L-alanine amidase [EC:3.5.1.28]	Not Included in Pathway or Brite; Unclassified: metabolism; Enzymes with EC numbers
K01448	N-acetylmuramoyl-L-alanine amidase [EC:3.5.1.28]	Human Diseases; Drug resistance: Antimicrobial; Cationic antimicrobial peptide (CAMP) resistance | Brite Hierarchies; Protein families: metabolism; Peptidoglycan biosynthesis and degradation proteins | Brite Hierarchies; Protein families: genetic information processing; Chromosome and associated proteins
K01449	N-acetylmuramoyl-L-alanine amidase [EC:3.5.1.28]	Not Included in Pathway or Brite; Unclassified: metabolism; Enzymes with EC numbers
K01451	hippurate hydrolase [EC:3.5.1.32]	Metabolism; Amino acid metabolism; Phenylalanine metabolism | Brite Hierarchies; Protein families: metabolism; Peptidases
K01452	chitin deacetylase [EC:3.5.1.41]	Metabolism; Carbohydrate metabolism; Amino sugar and nucleotide sugar metabolism
K01453	6-aminohexanoate-oligomer exohydrolase [EC:3.5.1.46]	Metabolism; Xenobiotics biodegradation and metabolism; Caprolactam degradation
K01455	formamidase [EC:3.5.1.49]	Metabolism; Carbohydrate metabolism; Glyoxylate and dicarboxylate metabolism | Metabolism; Energy metabolism; Nitrogen metabolism | Metabolism; Metabolism of other amino acids; Cyanoamino acid metabolism
K01456	peptide-N4-(N-acetyl-beta-glucosaminyl)asparagine amidase [EC:3.5.1.52]	Genetic Information Processing; Folding, sorting and degradation; Protein processing in endoplasmic reticulum
K01457	allophanate hydrolase [EC:3.5.1.54]	Metabolism; Amino acid metabolism; Arginine biosynthesis | Metabolism; Xenobiotics biodegradation and metabolism; Atrazine degradation
K01458	N-formylglutamate deformylase [EC:3.5.1.68]	Metabolism; Carbohydrate metabolism; Glyoxylate and dicarboxylate metabolism | Metabolism; Amino acid metabolism; Histidine metabolism
K01459	N-carbamoyl-D-amino-acid hydrolase [EC:3.5.1.77]	Not Included in Pathway or Brite; Unclassified: metabolism; Enzymes with EC numbers
K01460	glutathionylspermidine amidase/synthetase [EC:3.5.1.78 6.3.1.8]	Metabolism; Metabolism of other amino acids; Glutathione metabolism
K01461	N-acyl-D-glutamate deacylase [EC:3.5.1.82]	Not Included in Pathway or Brite; Unclassified: metabolism; Enzymes with EC numbers
K01462	peptide deformylase [EC:3.5.1.88]	Not Included in Pathway or Brite; Unclassified: metabolism; Enzymes with EC numbers
K01463	N-acetylglucosamine malate deacetylase 1 [EC:3.5.1.-]	Not Included in Pathway or Brite; Unclassified: metabolism; Enzymes with EC numbers
K01464	dihydropyrimidinase [EC:3.5.2.2]	Metabolism; Nucleotide metabolism; Pyrimidine metabolism | Metabolism; Metabolism of other amino acids; beta-Alanine metabolism | Metabolism; Metabolism of cofactors and vitamins; Pantothenate and CoA biosynthesis | Metabolism; Xenobiotics biodegradation and metabolism; Drug metabolism - other enzymes | Brite Hierarchies; Protein families: signaling and cellular processes; Exosome
K01465	dihydroorotase [EC:3.5.2.3]	Metabolism; Nucleotide metabolism; Pyrimidine metabolism
K01466	allantoinase [EC:3.5.2.5]	Metabolism; Nucleotide metabolism; Purine metabolism
K01467	beta-lactamase class C [EC:3.5.2.6]	Environmental Information Processing; Signal transduction; Two-component system | Human Diseases; Drug resistance: Antimicrobial; beta-Lactam resistance
K01468	imidazolonepropionase [EC:3.5.2.7]	Metabolism; Amino acid metabolism; Histidine metabolism
K01469	5-oxoprolinase (ATP-hydrolysing) [EC:3.5.2.9]	Metabolism; Metabolism of other amino acids; Glutathione metabolism
K01470	creatinine amidohydrolase [EC:3.5.2.10]	Metabolism; Amino acid metabolism; Arginine and proline metabolism
K01473	N-methylhydantoinase A [EC:3.5.2.14]	Metabolism; Amino acid metabolism; Arginine and proline metabolism
K01474	N-methylhydantoinase B [EC:3.5.2.14]	Metabolism; Amino acid metabolism; Arginine and proline metabolism
K01476	arginase [EC:3.5.3.1]	Metabolism; Amino acid metabolism; Arginine biosynthesis | Metabolism; Amino acid metabolism; Arginine and proline metabolism | Human Diseases; Infectious diseases: Parasitic; Amoebiasis
K01477	allantoicase [EC:3.5.3.4]	Metabolism; Nucleotide metabolism; Purine metabolism
K01478	arginine deiminase [EC:3.5.3.6]	Metabolism; Amino acid metabolism; Arginine biosynthesis
K01479	formiminoglutamase [EC:3.5.3.8]	Metabolism; Amino acid metabolism; Histidine metabolism
K01480	agmatinase [EC:3.5.3.11]	Metabolism; Amino acid metabolism; Arginine and proline metabolism
K01481	protein-arginine deiminase [EC:3.5.3.15]	Not Included in Pathway or Brite; Unclassified: metabolism; Enzymes with EC numbers
K01482	dimethylargininase [EC:3.5.3.18]	Brite Hierarchies; Protein families: signaling and cellular processes; Exosome
K01483	ureidoglycolate lyase [EC:4.3.2.3]	Metabolism; Nucleotide metabolism; Purine metabolism
K01484	succinylarginine dihydrolase [EC:3.5.3.23]	Metabolism; Amino acid metabolism; Arginine and proline metabolism
K01485	cytosine/creatinine deaminase [EC:3.5.4.1 3.5.4.21]	Metabolism; Nucleotide metabolism; Pyrimidine metabolism | Metabolism; Amino acid metabolism; Arginine and proline metabolism
K01486	adenine deaminase [EC:3.5.4.2]	Metabolism; Nucleotide metabolism; Purine metabolism
K01487	guanine deaminase [EC:3.5.4.3]	Metabolism; Nucleotide metabolism; Purine metabolism
K01488	adenosine deaminase [EC:3.5.4.4]	Metabolism; Nucleotide metabolism; Purine metabolism | Human Diseases; Immune diseases; Primary immunodeficiency
K01489	cytidine deaminase [EC:3.5.4.5]	Metabolism; Nucleotide metabolism; Pyrimidine metabolism | Metabolism; Xenobiotics biodegradation and metabolism; Drug metabolism - other enzymes
K01491	methylenetetrahydrofolate dehydrogenase (NADP+) / methenyltetrahydrofolate cyclohydrolase [EC:1.5.1.5 3.5.4.9]	Metabolism; Energy metabolism; Carbon fixation pathways in prokaryotes | Metabolism; Metabolism of cofactors and vitamins; One carbon pool by folate
K01492	phosphoribosylglycinamide/phosphoribosylaminoimidazolecarboxamide formyltransferase [EC:2.1.2.2 2.1.2.3]	Metabolism; Nucleotide metabolism; Purine metabolism | Metabolism; Metabolism of cofactors and vitamins; One carbon pool by folate
K01493	dCMP deaminase [EC:3.5.4.12]	Metabolism; Nucleotide metabolism; Pyrimidine metabolism | Brite Hierarchies; Protein families: signaling and cellular processes; Secretion system
K01494	dCTP deaminase [EC:3.5.4.13]	Metabolism; Nucleotide metabolism; Pyrimidine metabolism
K01495	GTP cyclohydrolase IA [EC:3.5.4.16]	Metabolism; Metabolism of cofactors and vitamins; Folate biosynthesis
K01496	phosphoribosyl-AMP cyclohydrolase [EC:3.5.4.19]	Metabolism; Amino acid metabolism; Histidine metabolism
K01497	GTP cyclohydrolase II [EC:3.5.4.25]	Metabolism; Metabolism of cofactors and vitamins; Riboflavin metabolism | Metabolism; Metabolism of cofactors and vitamins; Folate biosynthesis | Cellular Processes; Cellular community - prokaryotes; Quorum sensing
K01499	methenyltetrahydromethanopterin cyclohydrolase [EC:3.5.4.27]	Metabolism; Energy metabolism; Methane metabolism
K01501	nitrilase [EC:3.5.5.1]	Metabolism; Energy metabolism; Nitrogen metabolism | Metabolism; Amino acid metabolism; Tryptophan metabolism | Metabolism; Metabolism of other amino acids; Cyanoamino acid metabolism | Metabolism; Xenobiotics biodegradation and metabolism; Aminobenzoate degradation | Metabolism; Xenobiotics biodegradation and metabolism; Styrene degradation
K01502	aliphatic nitrilase [EC:3.5.5.7]	Metabolism; Xenobiotics biodegradation and metabolism; Styrene degradation
K01505	1-aminocyclopropane-1-carboxylate deaminase [EC:3.5.99.7]	Metabolism; Amino acid metabolism; Cysteine and methionine metabolism
K01507	inorganic pyrophosphatase [EC:3.6.1.1]	Metabolism; Energy metabolism; Oxidative phosphorylation
K01509	adenosinetriphosphatase [EC:3.6.1.3]	Metabolism; Nucleotide metabolism; Purine metabolism | Organismal Systems; Sensory system; Taste transduction
K01512	acylphosphatase [EC:3.6.1.7]	Metabolism; Carbohydrate metabolism; Pyruvate metabolism | Metabolism; Xenobiotics biodegradation and metabolism; Aminobenzoate degradation
K01513	ectonucleotide pyrophosphatase/phosphodiesterase family member 1/3 [EC:3.1.4.1 3.6.1.9]	Metabolism; Carbohydrate metabolism; Starch and sucrose metabolism | Metabolism; Nucleotide metabolism; Purine metabolism | Metabolism; Nucleotide metabolism; Pyrimidine metabolism | Metabolism; Metabolism of cofactors and vitamins; Riboflavin metabolism | Metabolism; Metabolism of cofactors and vitamins; Nicotinate and nicotinamide metabolism | Metabolism; Metabolism of cofactors and vitamins; P…
K01515	ADP-ribose pyrophosphatase [EC:3.6.1.13]	Metabolism; Nucleotide metabolism; Purine metabolism
K01517	manganese-dependent ADP-ribose/CDP-alcohol diphosphatase [EC:3.6.1.13 3.6.1.16 3.6.1.53]	Metabolism; Lipid metabolism; Glycerophospholipid metabolism | Metabolism; Nucleotide metabolism; Purine metabolism
K01518	bis(5'-nucleosidyl)-tetraphosphatase [EC:3.6.1.17]	Metabolism; Nucleotide metabolism; Purine metabolism | Metabolism; Nucleotide metabolism; Pyrimidine metabolism
K01520	dUTP pyrophosphatase [EC:3.6.1.23]	Metabolism; Nucleotide metabolism; Pyrimidine metabolism | Metabolism; Xenobiotics biodegradation and metabolism; Drug metabolism - other enzymes | Brite Hierarchies; Protein families: genetic information processing; DNA repair and recombination proteins
K01521	CDP-diacylglycerol pyrophosphatase [EC:3.6.1.26]	Metabolism; Lipid metabolism; Glycerophospholipid metabolism
K01523	phosphoribosyl-ATP pyrophosphohydrolase [EC:3.6.1.31]	Metabolism; Amino acid metabolism; Histidine metabolism
K01524	exopolyphosphatase / guanosine-5'-triphosphate,3'-diphosphate pyrophosphatase [EC:3.6.1.11 3.6.1.40]	Metabolism; Nucleotide metabolism; Purine metabolism
K01525	bis(5'-nucleosyl)-tetraphosphatase (symmetrical) [EC:3.6.1.41]	Metabolism; Nucleotide metabolism; Purine metabolism
K01526	guanosine-diphosphatase [EC:3.6.1.42]	Not Included in Pathway or Brite; Unclassified: metabolism; Enzymes with EC numbers
K01530	phospholipid-translocating ATPase [EC:7.6.2.1]	Not Included in Pathway or Brite; Unclassified: metabolism; Enzymes with EC numbers
K01531	K01531 (name not available)	K01531 (path not available)
K01533	K01533 (name not available)	K01533 (path not available)
K01534	Cd2+/Zn2+-exporting ATPase [EC:3.6.3.3 3.6.3.5]	Not Included in Pathway or Brite; Unclassified: metabolism; Enzymes with EC numbers
K01535	H+-transporting ATPase [EC:7.1.2.1]	Metabolism; Energy metabolism; Oxidative phosphorylation
K01536	P-type Na+/K+ transporter [EC:7.2.2.3 7.2.2.-]	Not Included in Pathway or Brite; Unclassified: metabolism; Enzymes with EC numbers
K01537	K01537 (name not available)	K01537 (path not available)
K01539	sodium/potassium-transporting ATPase subunit alpha [EC:3.6.3.9]	Environmental Information Processing; Signal transduction; cAMP signaling pathway | Environmental Information Processing; Signal transduction; cGMP-PKG signaling pathway | Organismal Systems; Endocrine system; Insulin secretion | Organismal Systems; Endocrine system; Thyroid hormone synthesis | Organismal Systems; Endocrine system; Thyroid hormone signaling pathway | Organismal Systems; Endocrine…
K01541	H+/K+-exchanging ATPase [EC:3.6.3.10]	Metabolism; Energy metabolism; Oxidative phosphorylation
K01545	K+-transporting ATPase ATPase F chain	Environmental Information Processing; Signal transduction; Two-component system
K01546	K+-transporting ATPase ATPase A chain [EC:3.6.3.12]	Environmental Information Processing; Signal transduction; Two-component system
K01547	K+-transporting ATPase ATPase B chain [EC:3.6.3.12]	Environmental Information Processing; Signal transduction; Two-component system
K01548	K+-transporting ATPase ATPase C chain [EC:3.6.3.12]	Environmental Information Processing; Signal transduction; Two-component system
K01551	arsenite/tail-anchored protein-transporting ATPase [EC:3.6.3.16 3.6.3.-]	Brite Hierarchies; Protein families: signaling and cellular processes; Transporters
K01555	fumarylacetoacetase [EC:3.7.1.2]	Metabolism; Amino acid metabolism; Tyrosine metabolism | Metabolism; Xenobiotics biodegradation and metabolism; Styrene degradation | Brite Hierarchies; Protein families: signaling and cellular processes; Exosome
K01556	kynureninase [EC:3.7.1.3]	Metabolism; Amino acid metabolism; Tryptophan metabolism
K01557	acylpyruvate hydrolase [EC:3.7.1.5]	Metabolism; Amino acid metabolism; Tyrosine metabolism
K01560	2-haloacid dehalogenase [EC:3.8.1.2]	Metabolism; Xenobiotics biodegradation and metabolism; Chloroalkane and chloroalkene degradation | Metabolism; Xenobiotics biodegradation and metabolism; Chlorocyclohexane and chlorobenzene degradation
K01561	haloacetate dehalogenase [EC:3.8.1.3]	Metabolism; Xenobiotics biodegradation and metabolism; Chloroalkane and chloroalkene degradation | Metabolism; Xenobiotics biodegradation and metabolism; Chlorocyclohexane and chlorobenzene degradation
K01562	type I thyroxine 5'-deiodinase [EC:1.21.99.4]	Organismal Systems; Endocrine system; Thyroid hormone signaling pathway
K01563	haloalkane dehalogenase [EC:3.8.1.5]	Metabolism; Xenobiotics biodegradation and metabolism; Chloroalkane and chloroalkene degradation | Metabolism; Xenobiotics biodegradation and metabolism; Chlorocyclohexane and chlorobenzene degradation
K01565	N-sulfoglucosamine sulfohydrolase [EC:3.10.1.1]	Metabolism; Glycan biosynthesis and metabolism; Glycosaminoglycan degradation | Cellular Processes; Transport and catabolism; Lysosome
K01567	peptidoglycan-N-acetylmuramic acid deacetylase [EC:3.5.1.-]	Not Included in Pathway or Brite; Unclassified: metabolism; Enzymes with EC numbers
K01568	pyruvate decarboxylase [EC:4.1.1.1]	Metabolism; Carbohydrate metabolism; Glycolysis / Gluconeogenesis
K01569	oxalate decarboxylase [EC:4.1.1.2]	Metabolism; Carbohydrate metabolism; Glyoxylate and dicarboxylate metabolism
K01571	oxaloacetate decarboxylase (Na+ extruding), alpha subunit [EC:7.2.4.2]	Metabolism; Carbohydrate metabolism; Pyruvate metabolism | Brite Hierarchies; Protein families: signaling and cellular processes; Transporters
K01572	oxaloacetate decarboxylase (Na+ extruding), beta subunit [EC:7.2.4.2]	Metabolism; Carbohydrate metabolism; Pyruvate metabolism | Brite Hierarchies; Protein families: signaling and cellular processes; Transporters
K01573	oxaloacetate decarboxylase (Na+ extruding), gamma subunit [EC:7.2.4.2]	Metabolism; Carbohydrate metabolism; Pyruvate metabolism | Brite Hierarchies; Protein families: signaling and cellular processes; Transporters
K01574	acetoacetate decarboxylase [EC:4.1.1.4]	Metabolism; Carbohydrate metabolism; Propanoate metabolism | Metabolism; Lipid metabolism; Synthesis and degradation of ketone bodies
K01575	acetolactate decarboxylase [EC:4.1.1.5]	Metabolism; Carbohydrate metabolism; Butanoate metabolism | Metabolism; Carbohydrate metabolism; C5-Branched dibasic acid metabolism
K01576	benzoylformate decarboxylase [EC:4.1.1.7]	Metabolism; Xenobiotics biodegradation and metabolism; Aminobenzoate degradation
K01577	oxalyl-CoA decarboxylase [EC:4.1.1.8]	Metabolism; Carbohydrate metabolism; Glyoxylate and dicarboxylate metabolism
K01578	malonyl-CoA decarboxylase [EC:4.1.1.9]	Metabolism; Carbohydrate metabolism; Propanoate metabolism | Metabolism; Metabolism of other amino acids; beta-Alanine metabolism | Environmental Information Processing; Signal transduction; AMPK signaling pathway | Cellular Processes; Transport and catabolism; Peroxisome
K01579	aspartate 1-decarboxylase [EC:4.1.1.11]	Metabolism; Metabolism of other amino acids; beta-Alanine metabolism | Metabolism; Metabolism of cofactors and vitamins; Pantothenate and CoA biosynthesis
K01580	glutamate decarboxylase [EC:4.1.1.15]	Metabolism; Carbohydrate metabolism; Butanoate metabolism | Metabolism; Amino acid metabolism; Alanine, aspartate and glutamate metabolism | Metabolism; Metabolism of other amino acids; beta-Alanine metabolism | Metabolism; Metabolism of other amino acids; Taurine and hypotaurine metabolism | Cellular Processes; Cellular community - prokaryotes; Quorum sensing | Organismal Systems; Nervous system…
K01581	ornithine decarboxylase [EC:4.1.1.17]	Metabolism; Amino acid metabolism; Arginine and proline metabolism | Metabolism; Metabolism of other amino acids; Glutathione metabolism
K01582	lysine decarboxylase [EC:4.1.1.18]	Metabolism; Amino acid metabolism; Lysine degradation | Metabolism; Biosynthesis of other secondary metabolites; Tropane, piperidine and pyridine alkaloid biosynthesis
K01584	arginine decarboxylase [EC:4.1.1.19]	Metabolism; Amino acid metabolism; Arginine and proline metabolism
K01585	arginine decarboxylase [EC:4.1.1.19]	Metabolism; Amino acid metabolism; Arginine and proline metabolism
K01586	diaminopimelate decarboxylase [EC:4.1.1.20]	Metabolism; Amino acid metabolism; Lysine biosynthesis
K01587	phosphoribosylaminoimidazole carboxylase / phosphoribosylaminoimidazole-succinocarboxamide synthase [EC:4.1.1.21 6.3.2.6]	Metabolism; Nucleotide metabolism; Purine metabolism
K01588	5-(carboxyamino)imidazole ribonucleotide mutase [EC:5.4.99.18]	Metabolism; Nucleotide metabolism; Purine metabolism
K01589	5-(carboxyamino)imidazole ribonucleotide synthase [EC:6.3.4.18]	Metabolism; Nucleotide metabolism; Purine metabolism
K01590	histidine decarboxylase [EC:4.1.1.22]	Metabolism; Amino acid metabolism; Histidine metabolism
K01591	orotidine-5'-phosphate decarboxylase [EC:4.1.1.23]	Metabolism; Nucleotide metabolism; Pyrimidine metabolism
K01593	aromatic-L-amino-acid/L-tryptophan decarboxylase [EC:4.1.1.28 4.1.1.105]	Metabolism; Amino acid metabolism; Tyrosine metabolism | Metabolism; Amino acid metabolism; Phenylalanine metabolism | Metabolism; Amino acid metabolism; Tryptophan metabolism | Metabolism; Biosynthesis of other secondary metabolites; Indole alkaloid biosynthesis | Metabolism; Biosynthesis of other secondary metabolites; Isoquinoline alkaloid biosynthesis | Metabolism; Biosynthesis of other secon…
K01594	sulfinoalanine decarboxylase [EC:4.1.1.29]	Metabolism; Metabolism of other amino acids; Taurine and hypotaurine metabolism
K01595	phosphoenolpyruvate carboxylase [EC:4.1.1.31]	Metabolism; Carbohydrate metabolism; Pyruvate metabolism | Metabolism; Energy metabolism; Carbon fixation in photosynthetic organisms | Metabolism; Energy metabolism; Carbon fixation pathways in prokaryotes | Metabolism; Energy metabolism; Methane metabolism
K01596	phosphoenolpyruvate carboxykinase (GTP) [EC:4.1.1.32]	Metabolism; Carbohydrate metabolism; Glycolysis / Gluconeogenesis | Metabolism; Carbohydrate metabolism; Citrate cycle (TCA cycle) | Metabolism; Carbohydrate metabolism; Pyruvate metabolism | Environmental Information Processing; Signal transduction; FoxO signaling pathway | Environmental Information Processing; Signal transduction; PI3K-Akt signaling pathway | Environmental Information Processin…
K01597	diphosphomevalonate decarboxylase [EC:4.1.1.33]	Metabolism; Metabolism of terpenoids and polyketides; Terpenoid backbone biosynthesis
K01598	phosphopantothenoylcysteine decarboxylase [EC:4.1.1.36]	Metabolism; Metabolism of cofactors and vitamins; Pantothenate and CoA biosynthesis
K01599	uroporphyrinogen decarboxylase [EC:4.1.1.37]	Metabolism; Metabolism of cofactors and vitamins; Porphyrin and chlorophyll metabolism
K01601	ribulose-bisphosphate carboxylase large chain [EC:4.1.1.39]	Metabolism; Carbohydrate metabolism; Glyoxylate and dicarboxylate metabolism | Metabolism; Energy metabolism; Carbon fixation in photosynthetic organisms
K01602	ribulose-bisphosphate carboxylase small chain [EC:4.1.1.39]	Metabolism; Carbohydrate metabolism; Glyoxylate and dicarboxylate metabolism | Metabolism; Energy metabolism; Carbon fixation in photosynthetic organisms
K01607	4-carboxymuconolactone decarboxylase [EC:4.1.1.44]	Metabolism; Xenobiotics biodegradation and metabolism; Benzoate degradation
K01608	tartronate-semialdehyde synthase [EC:4.1.1.47]	Metabolism; Carbohydrate metabolism; Glyoxylate and dicarboxylate metabolism
K01609	indole-3-glycerol phosphate synthase [EC:4.1.1.48]	Metabolism; Amino acid metabolism; Phenylalanine, tyrosine and tryptophan biosynthesis
K01610	phosphoenolpyruvate carboxykinase (ATP) [EC:4.1.1.49]	Metabolism; Carbohydrate metabolism; Glycolysis / Gluconeogenesis | Metabolism; Carbohydrate metabolism; Citrate cycle (TCA cycle) | Metabolism; Carbohydrate metabolism; Pyruvate metabolism | Metabolism; Energy metabolism; Carbon fixation in photosynthetic organisms
K01611	S-adenosylmethionine decarboxylase [EC:4.1.1.50]	Metabolism; Amino acid metabolism; Cysteine and methionine metabolism | Metabolism; Amino acid metabolism; Arginine and proline metabolism
K01612	vanillate/4-hydroxybenzoate decarboxylase subunit C [EC:4.1.1.- 4.1.1.61]	Metabolism; Xenobiotics biodegradation and metabolism; Aminobenzoate degradation
K01613	phosphatidylserine decarboxylase [EC:4.1.1.65]	Metabolism; Lipid metabolism; Glycerophospholipid metabolism
K01615	glutaconyl-CoA decarboxylase [EC:4.1.1.70]	Metabolism; Carbohydrate metabolism; Butanoate metabolism | Metabolism; Xenobiotics biodegradation and metabolism; Benzoate degradation | Brite Hierarchies; Protein families: signaling and cellular processes; Transporters
K01616	2-oxoglutarate decarboxylase [EC:4.1.1.71]	Not Included in Pathway or Brite; Unclassified: metabolism; Enzymes with EC numbers
K01617	2-oxo-3-hexenedioate decarboxylase [EC:4.1.1.77]	Metabolism; Xenobiotics biodegradation and metabolism; Benzoate degradation | Metabolism; Xenobiotics biodegradation and metabolism; Xylene degradation | Metabolism; Xenobiotics biodegradation and metabolism; Dioxin degradation
K01619	deoxyribose-phosphate aldolase [EC:4.1.2.4]	Metabolism; Carbohydrate metabolism; Pentose phosphate pathway
K01620	threonine aldolase [EC:4.1.2.48]	Metabolism; Amino acid metabolism; Glycine, serine and threonine metabolism
K01621	xylulose-5-phosphate/fructose-6-phosphate phosphoketolase [EC:4.1.2.9 4.1.2.22]	Metabolism; Carbohydrate metabolism; Pentose phosphate pathway | Metabolism; Energy metabolism; Carbon fixation in photosynthetic organisms
K01622	fructose 1,6-bisphosphate aldolase/phosphatase [EC:4.1.2.13 3.1.3.11]	Metabolism; Carbohydrate metabolism; Glycolysis / Gluconeogenesis | Metabolism; Carbohydrate metabolism; Pentose phosphate pathway | Metabolism; Carbohydrate metabolism; Fructose and mannose metabolism | Metabolism; Energy metabolism; Methane metabolism
K01623	fructose-bisphosphate aldolase, class I [EC:4.1.2.13]	Metabolism; Carbohydrate metabolism; Glycolysis / Gluconeogenesis | Metabolism; Carbohydrate metabolism; Pentose phosphate pathway | Metabolism; Carbohydrate metabolism; Fructose and mannose metabolism | Metabolism; Energy metabolism; Carbon fixation in photosynthetic organisms | Metabolism; Energy metabolism; Methane metabolism | Brite Hierarchies; Protein families: genetic information processin…
K01624	fructose-bisphosphate aldolase, class II [EC:4.1.2.13]	Metabolism; Carbohydrate metabolism; Glycolysis / Gluconeogenesis | Metabolism; Carbohydrate metabolism; Pentose phosphate pathway | Metabolism; Carbohydrate metabolism; Fructose and mannose metabolism | Metabolism; Energy metabolism; Carbon fixation in photosynthetic organisms | Metabolism; Energy metabolism; Methane metabolism
K01625	2-dehydro-3-deoxyphosphogluconate aldolase / (4S)-4-hydroxy-2-oxoglutarate aldolase [EC:4.1.2.14 4.1.3.42]	Metabolism; Carbohydrate metabolism; Pentose phosphate pathway | Metabolism; Carbohydrate metabolism; Glyoxylate and dicarboxylate metabolism
K01626	3-deoxy-7-phosphoheptulonate synthase [EC:2.5.1.54]	Metabolism; Amino acid metabolism; Phenylalanine, tyrosine and tryptophan biosynthesis | Cellular Processes; Cellular community - prokaryotes; Quorum sensing
K01627	2-dehydro-3-deoxyphosphooctonate aldolase (KDO 8-P synthase) [EC:2.5.1.55]	Metabolism; Glycan biosynthesis and metabolism; Lipopolysaccharide biosynthesis | Brite Hierarchies; Protein families: metabolism; Lipopolysaccharide biosynthesis proteins
K01628	L-fuculose-phosphate aldolase [EC:4.1.2.17]	Metabolism; Carbohydrate metabolism; Fructose and mannose metabolism
K01629	rhamnulose-1-phosphate aldolase [EC:4.1.2.19]	Metabolism; Carbohydrate metabolism; Pentose and glucuronate interconversions | Metabolism; Carbohydrate metabolism; Fructose and mannose metabolism
K01630	2-dehydro-3-deoxyglucarate aldolase [EC:4.1.2.20]	Metabolism; Carbohydrate metabolism; Ascorbate and aldarate metabolism
K01631	2-dehydro-3-deoxyphosphogalactonate aldolase [EC:4.1.2.21]	Metabolism; Carbohydrate metabolism; Galactose metabolism
K01633	7,8-dihydroneopterin aldolase/epimerase/oxygenase [EC:4.1.2.25 5.1.99.8 1.13.11.81]	Metabolism; Metabolism of cofactors and vitamins; Folate biosynthesis
K01634	sphinganine-1-phosphate aldolase [EC:4.1.2.27]	Metabolism; Lipid metabolism; Sphingolipid metabolism | Environmental Information Processing; Signal transduction; Sphingolipid signaling pathway
K01635	tagatose 1,6-diphosphate aldolase [EC:4.1.2.40]	Metabolism; Carbohydrate metabolism; Galactose metabolism | Cellular Processes; Cellular community - prokaryotes; Quorum sensing
K01637	isocitrate lyase [EC:4.1.3.1]	Metabolism; Carbohydrate metabolism; Glyoxylate and dicarboxylate metabolism
K01638	malate synthase [EC:2.3.3.9]	Metabolism; Carbohydrate metabolism; Pyruvate metabolism | Metabolism; Carbohydrate metabolism; Glyoxylate and dicarboxylate metabolism
K01639	N-acetylneuraminate lyase [EC:4.1.3.3]	Metabolism; Carbohydrate metabolism; Amino sugar and nucleotide sugar metabolism
K01640	hydroxymethylglutaryl-CoA lyase [EC:4.1.3.4]	Metabolism; Carbohydrate metabolism; Butanoate metabolism | Metabolism; Lipid metabolism; Synthesis and degradation of ketone bodies | Metabolism; Amino acid metabolism; Valine, leucine and isoleucine degradation | Metabolism; Metabolism of terpenoids and polyketides; Geraniol degradation | Cellular Processes; Transport and catabolism; Peroxisome
K01641	hydroxymethylglutaryl-CoA synthase [EC:2.3.3.10]	Metabolism; Carbohydrate metabolism; Butanoate metabolism | Metabolism; Lipid metabolism; Synthesis and degradation of ketone bodies | Metabolism; Amino acid metabolism; Valine, leucine and isoleucine degradation | Metabolism; Metabolism of terpenoids and polyketides; Terpenoid backbone biosynthesis
K01643	citrate lyase subunit alpha / citrate CoA-transferase [EC:2.8.3.10]	Environmental Information Processing; Signal transduction; Two-component system
K01644	citrate lyase subunit beta / citryl-CoA lyase [EC:4.1.3.34]	Environmental Information Processing; Signal transduction; Two-component system
K01646	citrate lyase subunit gamma (acyl carrier protein)	Environmental Information Processing; Signal transduction; Two-component system
K01647	citrate synthase [EC:2.3.3.1]	Metabolism; Carbohydrate metabolism; Citrate cycle (TCA cycle) | Metabolism; Carbohydrate metabolism; Glyoxylate and dicarboxylate metabolism
K01648	ATP citrate (pro-S)-lyase [EC:2.3.3.8]	Metabolism; Carbohydrate metabolism; Citrate cycle (TCA cycle) | Metabolism; Energy metabolism; Carbon fixation pathways in prokaryotes | Brite Hierarchies; Protein families: signaling and cellular processes; Exosome
K01649	2-isopropylmalate synthase [EC:2.3.3.13]	Metabolism; Carbohydrate metabolism; Pyruvate metabolism | Metabolism; Amino acid metabolism; Valine, leucine and isoleucine biosynthesis
K01652	acetolactate synthase I/II/III large subunit [EC:2.2.1.6]	Metabolism; Carbohydrate metabolism; Butanoate metabolism | Metabolism; Carbohydrate metabolism; C5-Branched dibasic acid metabolism | Metabolism; Amino acid metabolism; Valine, leucine and isoleucine biosynthesis | Metabolism; Metabolism of cofactors and vitamins; Pantothenate and CoA biosynthesis
K01653	acetolactate synthase I/III small subunit [EC:2.2.1.6]	Metabolism; Carbohydrate metabolism; Butanoate metabolism | Metabolism; Carbohydrate metabolism; C5-Branched dibasic acid metabolism | Metabolism; Amino acid metabolism; Valine, leucine and isoleucine biosynthesis | Metabolism; Metabolism of cofactors and vitamins; Pantothenate and CoA biosynthesis
K01654	N-acetylneuraminate synthase [EC:2.5.1.56]	Metabolism; Carbohydrate metabolism; Amino sugar and nucleotide sugar metabolism
K01655	homocitrate synthase [EC:2.3.3.14]	Metabolism; Carbohydrate metabolism; Pyruvate metabolism | Metabolism; Amino acid metabolism; Lysine biosynthesis
K01657	anthranilate synthase component I [EC:4.1.3.27]	Metabolism; Amino acid metabolism; Phenylalanine, tyrosine and tryptophan biosynthesis | Metabolism; Biosynthesis of other secondary metabolites; Phenazine biosynthesis | Cellular Processes; Cellular community - prokaryotes; Quorum sensing | Cellular Processes; Cellular community - prokaryotes; Biofilm formation - Pseudomonas aeruginosa
K01658	anthranilate synthase component II [EC:4.1.3.27]	Metabolism; Amino acid metabolism; Phenylalanine, tyrosine and tryptophan biosynthesis | Metabolism; Biosynthesis of other secondary metabolites; Phenazine biosynthesis | Cellular Processes; Cellular community - prokaryotes; Quorum sensing | Cellular Processes; Cellular community - prokaryotes; Biofilm formation - Pseudomonas aeruginosa
K01659	2-methylcitrate synthase [EC:2.3.3.5]	Metabolism; Carbohydrate metabolism; Propanoate metabolism
K01661	naphthoate synthase [EC:4.1.3.36]	Metabolism; Metabolism of cofactors and vitamins; Ubiquinone and other terpenoid-quinone biosynthesis
K01662	1-deoxy-D-xylulose-5-phosphate synthase [EC:2.2.1.7]	Metabolism; Metabolism of cofactors and vitamins; Thiamine metabolism | Metabolism; Metabolism of terpenoids and polyketides; Terpenoid backbone biosynthesis
K01663	imidazole glycerol-phosphate synthase [EC:4.3.2.10]	Metabolism; Amino acid metabolism; Histidine metabolism
K01664	para-aminobenzoate synthetase component II [EC:2.6.1.85]	Metabolism; Metabolism of cofactors and vitamins; Folate biosynthesis
K01665	para-aminobenzoate synthetase component I [EC:2.6.1.85]	Metabolism; Metabolism of cofactors and vitamins; Folate biosynthesis
K01666	4-hydroxy 2-oxovalerate aldolase [EC:4.1.3.39]	Metabolism; Amino acid metabolism; Phenylalanine metabolism | Metabolism; Xenobiotics biodegradation and metabolism; Benzoate degradation | Metabolism; Xenobiotics biodegradation and metabolism; Xylene degradation | Metabolism; Xenobiotics biodegradation and metabolism; Dioxin degradation
K01667	tryptophanase [EC:4.1.99.1]	Metabolism; Amino acid metabolism; Tryptophan metabolism
K01668	tyrosine phenol-lyase [EC:4.1.99.2]	Metabolism; Amino acid metabolism; Tyrosine metabolism
K01669	deoxyribodipyrimidine photo-lyase [EC:4.1.99.3]	Brite Hierarchies; Protein families: genetic information processing; DNA repair and recombination proteins
K01671	sulfofructosephosphate aldolase [EC:4.1.2.57]	Not Included in Pathway or Brite; Unclassified: metabolism; Enzymes with EC numbers
K01673	carbonic anhydrase [EC:4.2.1.1]	Metabolism; Energy metabolism; Nitrogen metabolism
K01674	carbonic anhydrase [EC:4.2.1.1]	Metabolism; Energy metabolism; Nitrogen metabolism
K01676	fumarate hydratase, class I [EC:4.2.1.2]	Metabolism; Carbohydrate metabolism; Citrate cycle (TCA cycle) | Metabolism; Carbohydrate metabolism; Pyruvate metabolism | Metabolism; Energy metabolism; Carbon fixation pathways in prokaryotes
K01677	fumarate hydratase subunit alpha [EC:4.2.1.2]	Metabolism; Carbohydrate metabolism; Citrate cycle (TCA cycle) | Metabolism; Carbohydrate metabolism; Pyruvate metabolism | Metabolism; Energy metabolism; Carbon fixation pathways in prokaryotes
K01678	fumarate hydratase subunit beta [EC:4.2.1.2]	Metabolism; Carbohydrate metabolism; Citrate cycle (TCA cycle) | Metabolism; Carbohydrate metabolism; Pyruvate metabolism | Metabolism; Energy metabolism; Carbon fixation pathways in prokaryotes
K01679	fumarate hydratase, class II [EC:4.2.1.2]	Metabolism; Carbohydrate metabolism; Citrate cycle (TCA cycle) | Metabolism; Carbohydrate metabolism; Pyruvate metabolism | Metabolism; Energy metabolism; Carbon fixation pathways in prokaryotes | Human Diseases; Cancers: Overview; Pathways in cancer | Human Diseases; Cancers: Specific types; Renal cell carcinoma | Human Diseases; Endocrine and metabolic diseases; Cushing syndrome
K01681	aconitate hydratase [EC:4.2.1.3]	Metabolism; Carbohydrate metabolism; Citrate cycle (TCA cycle) | Metabolism; Carbohydrate metabolism; Glyoxylate and dicarboxylate metabolism | Metabolism; Energy metabolism; Carbon fixation pathways in prokaryotes
K01682	aconitate hydratase 2 / 2-methylisocitrate dehydratase [EC:4.2.1.3 4.2.1.99]	Metabolism; Carbohydrate metabolism; Citrate cycle (TCA cycle) | Metabolism; Carbohydrate metabolism; Glyoxylate and dicarboxylate metabolism | Metabolism; Carbohydrate metabolism; Propanoate metabolism | Metabolism; Energy metabolism; Carbon fixation pathways in prokaryotes
K01683	D-arabinonate dehydratase [EC:4.2.1.5]	Not Included in Pathway or Brite; Unclassified: metabolism; Enzymes with EC numbers
K01684	galactonate dehydratase [EC:4.2.1.6]	Metabolism; Carbohydrate metabolism; Galactose metabolism
K01685	altronate hydrolase [EC:4.2.1.7]	Metabolism; Carbohydrate metabolism; Pentose and glucuronate interconversions
K01686	mannonate dehydratase [EC:4.2.1.8]	Metabolism; Carbohydrate metabolism; Pentose and glucuronate interconversions
K01687	dihydroxy-acid dehydratase [EC:4.2.1.9]	Metabolism; Amino acid metabolism; Valine, leucine and isoleucine biosynthesis | Metabolism; Metabolism of cofactors and vitamins; Pantothenate and CoA biosynthesis
K01689	enolase [EC:4.2.1.11]	Metabolism; Carbohydrate metabolism; Glycolysis / Gluconeogenesis | Metabolism; Energy metabolism; Methane metabolism | Genetic Information Processing; Folding, sorting and degradation; RNA degradation | Environmental Information Processing; Signal transduction; HIF-1 signaling pathway | Brite Hierarchies; Protein families: genetic information processing; Messenger RNA biogenesis | Brite Hierarch…
K01690	phosphogluconate dehydratase [EC:4.2.1.12]	Metabolism; Carbohydrate metabolism; Pentose phosphate pathway
K01692	enoyl-CoA hydratase [EC:4.2.1.17]	Metabolism; Carbohydrate metabolism; Propanoate metabolism | Metabolism; Carbohydrate metabolism; Butanoate metabolism | Metabolism; Lipid metabolism; Fatty acid degradation | Metabolism; Amino acid metabolism; Valine, leucine and isoleucine degradation | Metabolism; Amino acid metabolism; Lysine degradation | Metabolism; Amino acid metabolism; Phenylalanine metabolism | Metabolism; Amino acid me…
K01693	imidazoleglycerol-phosphate dehydratase [EC:4.2.1.19]	Metabolism; Amino acid metabolism; Histidine metabolism
K01694	tryptophan synthase [EC:4.2.1.20]	Metabolism; Amino acid metabolism; Glycine, serine and threonine metabolism | Metabolism; Amino acid metabolism; Phenylalanine, tyrosine and tryptophan biosynthesis
K01695	tryptophan synthase alpha chain [EC:4.2.1.20]	Metabolism; Amino acid metabolism; Glycine, serine and threonine metabolism | Metabolism; Amino acid metabolism; Phenylalanine, tyrosine and tryptophan biosynthesis
K01696	tryptophan synthase beta chain [EC:4.2.1.20]	Metabolism; Amino acid metabolism; Glycine, serine and threonine metabolism | Metabolism; Amino acid metabolism; Phenylalanine, tyrosine and tryptophan biosynthesis
K01697	cystathionine beta-synthase [EC:4.2.1.22]	Metabolism; Amino acid metabolism; Glycine, serine and threonine metabolism | Metabolism; Amino acid metabolism; Cysteine and methionine metabolism
K01698	porphobilinogen synthase [EC:4.2.1.24]	Metabolism; Metabolism of cofactors and vitamins; Porphyrin and chlorophyll metabolism | Brite Hierarchies; Protein families: signaling and cellular processes; Exosome
K01699	propanediol dehydratase large subunit [EC:4.2.1.28]	Metabolism; Carbohydrate metabolism; Propanoate metabolism
K01703	3-isopropylmalate/(R)-2-methylmalate dehydratase large subunit [EC:4.2.1.33 4.2.1.35]	Metabolism; Carbohydrate metabolism; C5-Branched dibasic acid metabolism | Metabolism; Amino acid metabolism; Valine, leucine and isoleucine biosynthesis | Metabolism; Biosynthesis of other secondary metabolites; Glucosinolate biosynthesis
K01704	3-isopropylmalate/(R)-2-methylmalate dehydratase small subunit [EC:4.2.1.33 4.2.1.35]	Metabolism; Carbohydrate metabolism; C5-Branched dibasic acid metabolism | Metabolism; Amino acid metabolism; Valine, leucine and isoleucine biosynthesis
K01705	homoaconitate hydratase [EC:4.2.1.36]	Metabolism; Amino acid metabolism; Lysine biosynthesis
K01706	glucarate dehydratase [EC:4.2.1.40]	Metabolism; Carbohydrate metabolism; Ascorbate and aldarate metabolism
K01707	5-dehydro-4-deoxyglucarate dehydratase [EC:4.2.1.41]	Metabolism; Carbohydrate metabolism; Ascorbate and aldarate metabolism
K01708	galactarate dehydratase [EC:4.2.1.42]	Metabolism; Carbohydrate metabolism; Ascorbate and aldarate metabolism
K01709	CDP-glucose 4,6-dehydratase [EC:4.2.1.45]	Metabolism; Carbohydrate metabolism; Amino sugar and nucleotide sugar metabolism
K01710	dTDP-glucose 4,6-dehydratase [EC:4.2.1.46]	Metabolism; Metabolism of terpenoids and polyketides; Polyketide sugar unit biosynthesis | Metabolism; Metabolism of terpenoids and polyketides; Biosynthesis of vancomycin group antibiotics | Metabolism; Biosynthesis of other secondary metabolites; Streptomycin biosynthesis | Metabolism; Biosynthesis of other secondary metabolites; Acarbose and validamycin biosynthesis
K01711	GDPmannose 4,6-dehydratase [EC:4.2.1.47]	Metabolism; Carbohydrate metabolism; Fructose and mannose metabolism | Metabolism; Carbohydrate metabolism; Amino sugar and nucleotide sugar metabolism
K01712	urocanate hydratase [EC:4.2.1.49]	Metabolism; Amino acid metabolism; Histidine metabolism
K01713	cyclohexadienyl dehydratase [EC:4.2.1.51 4.2.1.91]	Metabolism; Amino acid metabolism; Phenylalanine, tyrosine and tryptophan biosynthesis
K01714	4-hydroxy-tetrahydrodipicolinate synthase [EC:4.3.3.7]	Metabolism; Amino acid metabolism; Lysine biosynthesis | Metabolism; Biosynthesis of other secondary metabolites; Monobactam biosynthesis
K01715	enoyl-CoA hydratase [EC:4.2.1.17]	Metabolism; Carbohydrate metabolism; Butanoate metabolism
K01716	3-hydroxyacyl-[acyl-carrier protein] dehydratase / trans-2-decenoyl-[acyl-carrier protein] isomerase [EC:4.2.1.59 5.3.3.14]	Metabolism; Lipid metabolism; Fatty acid biosynthesis | Brite Hierarchies; Protein families: metabolism; Lipid biosynthesis proteins
K01719	uroporphyrinogen-III synthase [EC:4.2.1.75]	Metabolism; Metabolism of cofactors and vitamins; Porphyrin and chlorophyll metabolism
K01720	2-methylcitrate dehydratase [EC:4.2.1.79]	Metabolism; Carbohydrate metabolism; Propanoate metabolism
K01721	nitrile hydratase subunit alpha [EC:4.2.1.84]	Metabolism; Amino acid metabolism; Tryptophan metabolism | Metabolism; Xenobiotics biodegradation and metabolism; Aminobenzoate degradation | Metabolism; Xenobiotics biodegradation and metabolism; Fluorobenzoate degradation | Metabolism; Xenobiotics biodegradation and metabolism; Styrene degradation
K01723	hydroperoxide dehydratase [EC:4.2.1.92]	Metabolism; Lipid metabolism; alpha-Linolenic acid metabolism | Brite Hierarchies; Protein families: metabolism; Cytochrome P450
K01724	4a-hydroxytetrahydrobiopterin dehydratase [EC:4.2.1.96]	Metabolism; Metabolism of cofactors and vitamins; Folate biosynthesis | Brite Hierarchies; Protein families: signaling and cellular processes; Exosome
K01725	cyanate lyase [EC:4.2.1.104]	Metabolism; Energy metabolism; Nitrogen metabolism
K01727	hyaluronate lyase [EC:4.2.2.1]	Not Included in Pathway or Brite; Unclassified: metabolism; Enzymes with EC numbers
K01728	pectate lyase [EC:4.2.2.2]	Metabolism; Carbohydrate metabolism; Pentose and glucuronate interconversions | Cellular Processes; Cellular community - prokaryotes; Quorum sensing
K01729	poly(beta-D-mannuronate) lyase [EC:4.2.2.3]	Metabolism; Carbohydrate metabolism; Fructose and mannose metabolism
K01730	oligogalacturonide lyase [EC:4.2.2.6]	Metabolism; Carbohydrate metabolism; Pentose and glucuronate interconversions
K01731	pectate disaccharide-lyase [EC:4.2.2.9]	Metabolism; Carbohydrate metabolism; Pentose and glucuronate interconversions
K01732	pectin lyase [EC:4.2.2.10]	Not Included in Pathway or Brite; Unclassified: metabolism; Enzymes with EC numbers
K01733	threonine synthase [EC:4.2.3.1]	Metabolism; Amino acid metabolism; Glycine, serine and threonine metabolism | Metabolism; Metabolism of cofactors and vitamins; Vitamin B6 metabolism
K01734	methylglyoxal synthase [EC:4.2.3.3]	Metabolism; Carbohydrate metabolism; Propanoate metabolism
K01735	3-dehydroquinate synthase [EC:4.2.3.4]	Metabolism; Amino acid metabolism; Phenylalanine, tyrosine and tryptophan biosynthesis
K01736	chorismate synthase [EC:4.2.3.5]	Metabolism; Amino acid metabolism; Phenylalanine, tyrosine and tryptophan biosynthesis
K01737	6-pyruvoyltetrahydropterin/6-carboxytetrahydropterin synthase [EC:4.2.3.12 4.1.2.50]	Metabolism; Metabolism of cofactors and vitamins; Folate biosynthesis | Brite Hierarchies; Protein families: genetic information processing; Transfer RNA biogenesis
K01738	cysteine synthase [EC:2.5.1.47]	Metabolism; Energy metabolism; Sulfur metabolism | Metabolism; Amino acid metabolism; Cysteine and methionine metabolism
K01739	cystathionine gamma-synthase [EC:2.5.1.48]	Metabolism; Energy metabolism; Sulfur metabolism | Metabolism; Amino acid metabolism; Cysteine and methionine metabolism | Metabolism; Metabolism of other amino acids; Selenocompound metabolism
K01740	O-acetylhomoserine (thiol)-lyase [EC:2.5.1.49]	Metabolism; Amino acid metabolism; Cysteine and methionine metabolism
K01741	DNA-(apurinic or apyrimidinic site) lyase [EC:4.2.99.18]	Not Included in Pathway or Brite; Unclassified: metabolism; Enzymes with EC numbers
K01744	aspartate ammonia-lyase [EC:4.3.1.1]	Metabolism; Amino acid metabolism; Alanine, aspartate and glutamate metabolism
K01745	histidine ammonia-lyase [EC:4.3.1.3]	Metabolism; Amino acid metabolism; Histidine metabolism
K01746	formiminotetrahydrofolate cyclodeaminase [EC:4.3.1.4]	Metabolism; Metabolism of cofactors and vitamins; One carbon pool by folate
K01749	hydroxymethylbilane synthase [EC:2.5.1.61]	Metabolism; Metabolism of cofactors and vitamins; Porphyrin and chlorophyll metabolism
K01750	ornithine cyclodeaminase [EC:4.3.1.12]	Metabolism; Amino acid metabolism; Arginine and proline metabolism
K01751	diaminopropionate ammonia-lyase [EC:4.3.1.15]	Not Included in Pathway or Brite; Unclassified: metabolism; Enzymes with EC numbers
K01752	L-serine dehydratase [EC:4.3.1.17]	Metabolism; Amino acid metabolism; Glycine, serine and threonine metabolism | Metabolism; Amino acid metabolism; Cysteine and methionine metabolism
K01753	D-serine dehydratase [EC:4.3.1.18]	Metabolism; Amino acid metabolism; Glycine, serine and threonine metabolism
K01754	threonine dehydratase [EC:4.3.1.19]	Metabolism; Amino acid metabolism; Glycine, serine and threonine metabolism | Metabolism; Amino acid metabolism; Valine, leucine and isoleucine biosynthesis
K01755	argininosuccinate lyase [EC:4.3.2.1]	Metabolism; Amino acid metabolism; Alanine, aspartate and glutamate metabolism | Metabolism; Amino acid metabolism; Arginine biosynthesis | Brite Hierarchies; Protein families: signaling and cellular processes; Exosome
K01756	adenylosuccinate lyase [EC:4.3.2.2]	Metabolism; Nucleotide metabolism; Purine metabolism | Metabolism; Amino acid metabolism; Alanine, aspartate and glutamate metabolism
K01757	strictosidine synthase [EC:4.3.3.2]	Metabolism; Biosynthesis of other secondary metabolites; Indole alkaloid biosynthesis
K01758	cystathionine gamma-lyase [EC:4.4.1.1]	Metabolism; Amino acid metabolism; Glycine, serine and threonine metabolism | Metabolism; Amino acid metabolism; Cysteine and methionine metabolism | Metabolism; Metabolism of other amino acids; Selenocompound metabolism | Brite Hierarchies; Protein families: signaling and cellular processes; Exosome
K01759	lactoylglutathione lyase [EC:4.4.1.5]	Metabolism; Carbohydrate metabolism; Pyruvate metabolism
K01760	cysteine-S-conjugate beta-lyase [EC:4.4.1.13]	Metabolism; Amino acid metabolism; Cysteine and methionine metabolism | Metabolism; Metabolism of other amino acids; Selenocompound metabolism
K01761	methionine-gamma-lyase [EC:4.4.1.11]	Metabolism; Amino acid metabolism; Cysteine and methionine metabolism | Metabolism; Metabolism of other amino acids; Selenocompound metabolism
K01764	cytochrome c heme-lyase [EC:4.4.1.17]	Metabolism; Metabolism of cofactors and vitamins; Porphyrin and chlorophyll metabolism
K01766	cysteine sulfinate desulfinase [EC:4.4.1.-]	Not Included in Pathway or Brite; Unclassified: metabolism; Enzymes with EC numbers
K01768	adenylate cyclase [EC:4.6.1.1]	Metabolism; Nucleotide metabolism; Purine metabolism | Cellular Processes; Cell growth and death; Meiosis - yeast | Cellular Processes; Cellular community - prokaryotes; Biofilm formation - Pseudomonas aeruginosa | Organismal Systems; Aging; Longevity regulating pathway - multiple species
K01769	guanylate cyclase, other [EC:4.6.1.2]	Metabolism; Nucleotide metabolism; Purine metabolism
K01770	2-C-methyl-D-erythritol 2,4-cyclodiphosphate synthase [EC:4.6.1.12]	Metabolism; Metabolism of terpenoids and polyketides; Terpenoid backbone biosynthesis
K01771	1-phosphatidylinositol phosphodiesterase [EC:4.6.1.13]	Metabolism; Carbohydrate metabolism; Inositol phosphate metabolism
K01772	protoporphyrin/coproporphyrin ferrochelatase [EC:4.99.1.1 4.99.1.9]	Metabolism; Metabolism of cofactors and vitamins; Porphyrin and chlorophyll metabolism
K01775	alanine racemase [EC:5.1.1.1]	Metabolism; Metabolism of other amino acids; D-Alanine metabolism | Human Diseases; Drug resistance: Antimicrobial; Vancomycin resistance | Brite Hierarchies; Protein families: metabolism; Peptidoglycan biosynthesis and degradation proteins
K01776	glutamate racemase [EC:5.1.1.3]	Metabolism; Metabolism of other amino acids; D-Glutamine and D-glutamate metabolism | Brite Hierarchies; Protein families: metabolism; Peptidoglycan biosynthesis and degradation proteins
K01777	proline racemase [EC:5.1.1.4]	Metabolism; Amino acid metabolism; Arginine and proline metabolism
K01778	diaminopimelate epimerase [EC:5.1.1.7]	Metabolism; Amino acid metabolism; Lysine biosynthesis
K01779	aspartate racemase [EC:5.1.1.13]	Metabolism; Amino acid metabolism; Alanine, aspartate and glutamate metabolism | Metabolism; Metabolism of terpenoids and polyketides; Nonribosomal peptide structures
K01781	mandelate racemase [EC:5.1.2.2]	Metabolism; Xenobiotics biodegradation and metabolism; Aminobenzoate degradation
K01782	3-hydroxyacyl-CoA dehydrogenase / enoyl-CoA hydratase / 3-hydroxybutyryl-CoA epimerase [EC:1.1.1.35 4.2.1.17 5.1.2.3]	Metabolism; Carbohydrate metabolism; Propanoate metabolism | Metabolism; Carbohydrate metabolism; Butanoate metabolism | Metabolism; Lipid metabolism; Fatty acid degradation | Metabolism; Amino acid metabolism; Valine, leucine and isoleucine degradation | Metabolism; Amino acid metabolism; Lysine degradation | Metabolism; Amino acid metabolism; Tryptophan metabolism | Metabolism; Metabolism of ot…
K01783	ribulose-phosphate 3-epimerase [EC:5.1.3.1]	Metabolism; Carbohydrate metabolism; Pentose phosphate pathway | Metabolism; Carbohydrate metabolism; Pentose and glucuronate interconversions | Metabolism; Energy metabolism; Carbon fixation in photosynthetic organisms
K01784	UDP-glucose 4-epimerase [EC:5.1.3.2]	Metabolism; Carbohydrate metabolism; Galactose metabolism | Metabolism; Carbohydrate metabolism; Amino sugar and nucleotide sugar metabolism
K01785	aldose 1-epimerase [EC:5.1.3.3]	Metabolism; Carbohydrate metabolism; Glycolysis / Gluconeogenesis | Metabolism; Carbohydrate metabolism; Galactose metabolism
K01787	N-acylglucosamine 2-epimerase [EC:5.1.3.8]	Metabolism; Carbohydrate metabolism; Amino sugar and nucleotide sugar metabolism
K01788	N-acylglucosamine-6-phosphate 2-epimerase [EC:5.1.3.9]	Metabolism; Carbohydrate metabolism; Amino sugar and nucleotide sugar metabolism
K01790	dTDP-4-dehydrorhamnose 3,5-epimerase [EC:5.1.3.13]	Metabolism; Metabolism of terpenoids and polyketides; Polyketide sugar unit biosynthesis | Metabolism; Biosynthesis of other secondary metabolites; Streptomycin biosynthesis
K01791	UDP-N-acetylglucosamine 2-epimerase (non-hydrolysing) [EC:5.1.3.14]	Metabolism; Carbohydrate metabolism; Amino sugar and nucleotide sugar metabolism | Cellular Processes; Cellular community - prokaryotes; Biofilm formation - Vibrio cholerae
K01792	glucose-6-phosphate 1-epimerase [EC:5.1.3.15]	Metabolism; Carbohydrate metabolism; Glycolysis / Gluconeogenesis
K01793	heparosan-N-sulfate-glucuronate 5-epimerase [EC:5.1.3.17]	Metabolism; Glycan biosynthesis and metabolism; Glycosaminoglycan biosynthesis - heparan sulfate / heparin
K01795	mannuronan 5-epimerase [EC:5.1.3.37]	Metabolism; Carbohydrate metabolism; Fructose and mannose metabolism
K01796	alpha-methylacyl-CoA racemase [EC:5.1.99.4]	Metabolism; Lipid metabolism; Primary bile acid biosynthesis | Cellular Processes; Transport and catabolism; Peroxisome
K01799	maleate isomerase [EC:5.2.1.1]	Metabolism; Carbohydrate metabolism; Butanoate metabolism | Metabolism; Metabolism of cofactors and vitamins; Nicotinate and nicotinamide metabolism
K01800	maleylacetoacetate isomerase [EC:5.2.1.2]	Metabolism; Amino acid metabolism; Tyrosine metabolism | Metabolism; Xenobiotics biodegradation and metabolism; Styrene degradation
K01801	maleylpyruvate isomerase [EC:5.2.1.4]	Metabolism; Amino acid metabolism; Tyrosine metabolism
K01802	peptidylprolyl isomerase [EC:5.2.1.8]	Not Included in Pathway or Brite; Unclassified: metabolism; Enzymes with EC numbers
K01803	triosephosphate isomerase (TIM) [EC:5.3.1.1]	Metabolism; Carbohydrate metabolism; Glycolysis / Gluconeogenesis | Metabolism; Carbohydrate metabolism; Fructose and mannose metabolism | Metabolism; Carbohydrate metabolism; Inositol phosphate metabolism | Metabolism; Energy metabolism; Carbon fixation in photosynthetic organisms | Brite Hierarchies; Protein families: signaling and cellular processes; Exosome
K01804	L-arabinose isomerase [EC:5.3.1.4]	Metabolism; Carbohydrate metabolism; Pentose and glucuronate interconversions
K01805	xylose isomerase [EC:5.3.1.5]	Metabolism; Carbohydrate metabolism; Pentose and glucuronate interconversions | Metabolism; Carbohydrate metabolism; Fructose and mannose metabolism
K01807	ribose 5-phosphate isomerase A [EC:5.3.1.6]	Metabolism; Carbohydrate metabolism; Pentose phosphate pathway | Metabolism; Energy metabolism; Carbon fixation in photosynthetic organisms
K01808	ribose 5-phosphate isomerase B [EC:5.3.1.6]	Metabolism; Carbohydrate metabolism; Pentose phosphate pathway | Metabolism; Carbohydrate metabolism; Fructose and mannose metabolism | Metabolism; Energy metabolism; Carbon fixation in photosynthetic organisms
K01809	mannose-6-phosphate isomerase [EC:5.3.1.8]	Metabolism; Carbohydrate metabolism; Fructose and mannose metabolism | Metabolism; Carbohydrate metabolism; Amino sugar and nucleotide sugar metabolism
K01810	glucose-6-phosphate isomerase [EC:5.3.1.9]	Metabolism; Carbohydrate metabolism; Glycolysis / Gluconeogenesis | Metabolism; Carbohydrate metabolism; Pentose phosphate pathway | Metabolism; Carbohydrate metabolism; Starch and sucrose metabolism | Metabolism; Carbohydrate metabolism; Amino sugar and nucleotide sugar metabolism | Brite Hierarchies; Protein families: signaling and cellular processes; Exosome
K01811	alpha-D-xyloside xylohydrolase [EC:3.2.1.177]	Not Included in Pathway or Brite; Unclassified: metabolism; Enzymes with EC numbers
K01812	glucuronate isomerase [EC:5.3.1.12]	Metabolism; Carbohydrate metabolism; Pentose and glucuronate interconversions
K01813	L-rhamnose isomerase [EC:5.3.1.14]	Metabolism; Carbohydrate metabolism; Fructose and mannose metabolism
K01814	phosphoribosylformimino-5-aminoimidazole carboxamide ribotide isomerase [EC:5.3.1.16]	Metabolism; Amino acid metabolism; Histidine metabolism
K01815	4-deoxy-L-threo-5-hexosulose-uronate ketol-isomerase [EC:5.3.1.17]	Metabolism; Carbohydrate metabolism; Pentose and glucuronate interconversions
K01816	hydroxypyruvate isomerase [EC:5.3.1.22]	Metabolism; Carbohydrate metabolism; Glyoxylate and dicarboxylate metabolism
K01817	phosphoribosylanthranilate isomerase [EC:5.3.1.24]	Metabolism; Amino acid metabolism; Phenylalanine, tyrosine and tryptophan biosynthesis
K01818	L-fucose/D-arabinose isomerase [EC:5.3.1.25 5.3.1.3]	Metabolism; Carbohydrate metabolism; Fructose and mannose metabolism
K01820	L-rhamnose isomerase / sugar isomerase [EC:5.3.1.14 5.3.1.-]	Metabolism; Carbohydrate metabolism; Pentose and glucuronate interconversions | Metabolism; Carbohydrate metabolism; Fructose and mannose metabolism
K01821	4-oxalocrotonate tautomerase [EC:5.3.2.6]	Metabolism; Xenobiotics biodegradation and metabolism; Benzoate degradation | Metabolism; Xenobiotics biodegradation and metabolism; Xylene degradation | Metabolism; Xenobiotics biodegradation and metabolism; Dioxin degradation
K01822	steroid Delta-isomerase [EC:5.3.3.1]	Metabolism; Lipid metabolism; Steroid hormone biosynthesis | Metabolism; Xenobiotics biodegradation and metabolism; Steroid degradation
K01823	isopentenyl-diphosphate Delta-isomerase [EC:5.3.3.2]	Metabolism; Metabolism of terpenoids and polyketides; Terpenoid backbone biosynthesis
K01825	3-hydroxyacyl-CoA dehydrogenase / enoyl-CoA hydratase / 3-hydroxybutyryl-CoA epimerase / enoyl-CoA isomerase [EC:1.1.1.35 4.2.1.17 5.1.2.3 5.3.3.8]	Metabolism; Carbohydrate metabolism; Propanoate metabolism | Metabolism; Carbohydrate metabolism; Butanoate metabolism | Metabolism; Lipid metabolism; Fatty acid degradation | Metabolism; Amino acid metabolism; Valine, leucine and isoleucine degradation | Metabolism; Amino acid metabolism; Lysine degradation | Metabolism; Amino acid metabolism; Tryptophan metabolism | Metabolism; Metabolism of ot…
K01826	5-carboxymethyl-2-hydroxymuconate isomerase [EC:5.3.3.10]	Metabolism; Amino acid metabolism; Tyrosine metabolism
K01829	protein disulfide-isomerase [EC:5.3.4.1]	Not Included in Pathway or Brite; Unclassified: metabolism; Enzymes with EC numbers
K01832	thromboxane-A synthase [EC:5.3.99.5]	Metabolism; Lipid metabolism; Arachidonic acid metabolism | Organismal Systems; Immune system; Platelet activation | Brite Hierarchies; Protein families: metabolism; Cytochrome P450
K01833	trypanothione synthetase/amidase [EC:6.3.1.9 3.5.1.-]	Metabolism; Metabolism of other amino acids; Glutathione metabolism
K01834	2,3-bisphosphoglycerate-dependent phosphoglycerate mutase [EC:5.4.2.11]	Metabolism; Carbohydrate metabolism; Glycolysis / Gluconeogenesis | Metabolism; Energy metabolism; Methane metabolism | Metabolism; Amino acid metabolism; Glycine, serine and threonine metabolism | Organismal Systems; Endocrine system; Glucagon signaling pathway | Human Diseases; Cancers: Overview; Central carbon metabolism in cancer | Brite Hierarchies; Protein families: genetic information proc…
K01835	phosphoglucomutase [EC:5.4.2.2]	Metabolism; Carbohydrate metabolism; Glycolysis / Gluconeogenesis | Metabolism; Carbohydrate metabolism; Pentose phosphate pathway | Metabolism; Carbohydrate metabolism; Galactose metabolism | Metabolism; Carbohydrate metabolism; Starch and sucrose metabolism | Metabolism; Carbohydrate metabolism; Amino sugar and nucleotide sugar metabolism | Metabolism; Nucleotide metabolism; Purine metabolism |…
K01836	phosphoacetylglucosamine mutase [EC:5.4.2.3]	Metabolism; Carbohydrate metabolism; Amino sugar and nucleotide sugar metabolism
K01838	beta-phosphoglucomutase [EC:5.4.2.6]	Metabolism; Carbohydrate metabolism; Starch and sucrose metabolism
K01839	phosphopentomutase [EC:5.4.2.7]	Metabolism; Carbohydrate metabolism; Pentose phosphate pathway | Metabolism; Nucleotide metabolism; Purine metabolism
K01840	phosphomannomutase [EC:5.4.2.8]	Metabolism; Carbohydrate metabolism; Fructose and mannose metabolism | Metabolism; Carbohydrate metabolism; Amino sugar and nucleotide sugar metabolism
K01841	phosphoenolpyruvate phosphomutase [EC:5.4.2.9]	Metabolism; Metabolism of other amino acids; Phosphonate and phosphinate metabolism
K01843	lysine 2,3-aminomutase [EC:5.4.3.2]	Metabolism; Amino acid metabolism; Lysine degradation
K01844	beta-lysine 5,6-aminomutase alpha subunit [EC:5.4.3.3]	Metabolism; Amino acid metabolism; Lysine degradation
K01845	glutamate-1-semialdehyde 2,1-aminomutase [EC:5.4.3.8]	Metabolism; Metabolism of cofactors and vitamins; Porphyrin and chlorophyll metabolism | Brite Hierarchies; Protein families: metabolism; Amino acid related enzymes
K01846	methylaspartate mutase sigma subunit [EC:5.4.99.1]	Metabolism; Carbohydrate metabolism; Glyoxylate and dicarboxylate metabolism | Metabolism; Carbohydrate metabolism; C5-Branched dibasic acid metabolism
K01847	methylmalonyl-CoA mutase [EC:5.4.99.2]	Metabolism; Carbohydrate metabolism; Glyoxylate and dicarboxylate metabolism | Metabolism; Carbohydrate metabolism; Propanoate metabolism | Metabolism; Energy metabolism; Carbon fixation pathways in prokaryotes | Metabolism; Amino acid metabolism; Valine, leucine and isoleucine degradation
K01848	methylmalonyl-CoA mutase, N-terminal domain [EC:5.4.99.2]	Metabolism; Carbohydrate metabolism; Glyoxylate and dicarboxylate metabolism | Metabolism; Carbohydrate metabolism; Propanoate metabolism | Metabolism; Energy metabolism; Carbon fixation pathways in prokaryotes | Metabolism; Amino acid metabolism; Valine, leucine and isoleucine degradation
K01849	methylmalonyl-CoA mutase, C-terminal domain [EC:5.4.99.2]	Metabolism; Carbohydrate metabolism; Glyoxylate and dicarboxylate metabolism | Metabolism; Carbohydrate metabolism; Propanoate metabolism | Metabolism; Energy metabolism; Carbon fixation pathways in prokaryotes | Metabolism; Amino acid metabolism; Valine, leucine and isoleucine degradation
K01851	salicylate biosynthesis isochorismate synthase [EC:5.4.4.2]	Metabolism; Metabolism of cofactors and vitamins; Ubiquinone and other terpenoid-quinone biosynthesis | Metabolism; Metabolism of terpenoids and polyketides; Biosynthesis of siderophore group nonribosomal peptides
K01852	lanosterol synthase [EC:5.4.99.7]	Metabolism; Lipid metabolism; Steroid biosynthesis
K01853	cycloartenol synthase [EC:5.4.99.8]	Metabolism; Lipid metabolism; Steroid biosynthesis
K01854	UDP-galactopyranose mutase [EC:5.4.99.9]	Metabolism; Carbohydrate metabolism; Galactose metabolism | Metabolism; Carbohydrate metabolism; Amino sugar and nucleotide sugar metabolism
K01856	muconate cycloisomerase [EC:5.5.1.1]	Metabolism; Xenobiotics biodegradation and metabolism; Benzoate degradation | Metabolism; Xenobiotics biodegradation and metabolism; Fluorobenzoate degradation | Metabolism; Xenobiotics biodegradation and metabolism; Chlorocyclohexane and chlorobenzene degradation | Metabolism; Xenobiotics biodegradation and metabolism; Toluene degradation
K01857	3-carboxy-cis,cis-muconate cycloisomerase [EC:5.5.1.2]	Metabolism; Xenobiotics biodegradation and metabolism; Benzoate degradation
K01858	myo-inositol-1-phosphate synthase [EC:5.5.1.4]	Metabolism; Carbohydrate metabolism; Inositol phosphate metabolism | Metabolism; Biosynthesis of other secondary metabolites; Streptomycin biosynthesis
K01860	chloromuconate cycloisomerase [EC:5.5.1.7]	Metabolism; Xenobiotics biodegradation and metabolism; Fluorobenzoate degradation | Metabolism; Xenobiotics biodegradation and metabolism; Chlorocyclohexane and chlorobenzene degradation | Metabolism; Xenobiotics biodegradation and metabolism; Toluene degradation
K01865	(hydroxyamino)benzene mutase [EC:5.4.4.1]	Metabolism; Xenobiotics biodegradation and metabolism; Aminobenzoate degradation
K01866	tyrosyl-tRNA synthetase [EC:6.1.1.1]	Genetic Information Processing; Translation; Aminoacyl-tRNA biosynthesis | Brite Hierarchies; Protein families: metabolism; Amino acid related enzymes | Brite Hierarchies; Protein families: genetic information processing; Transfer RNA biogenesis | Brite Hierarchies; Protein families: genetic information processing; Mitochondrial biogenesis
K01867	tryptophanyl-tRNA synthetase [EC:6.1.1.2]	Genetic Information Processing; Translation; Aminoacyl-tRNA biosynthesis | Brite Hierarchies; Protein families: metabolism; Amino acid related enzymes | Brite Hierarchies; Protein families: genetic information processing; Transfer RNA biogenesis
K01868	threonyl-tRNA synthetase [EC:6.1.1.3]	Genetic Information Processing; Translation; Aminoacyl-tRNA biosynthesis | Brite Hierarchies; Protein families: metabolism; Amino acid related enzymes | Brite Hierarchies; Protein families: genetic information processing; Transfer RNA biogenesis
K01869	leucyl-tRNA synthetase [EC:6.1.1.4]	Genetic Information Processing; Translation; Aminoacyl-tRNA biosynthesis | Brite Hierarchies; Protein families: metabolism; Amino acid related enzymes | Brite Hierarchies; Protein families: genetic information processing; Transfer RNA biogenesis | Brite Hierarchies; Protein families: genetic information processing; Mitochondrial biogenesis
K01870	isoleucyl-tRNA synthetase [EC:6.1.1.5]	Genetic Information Processing; Translation; Aminoacyl-tRNA biosynthesis | Brite Hierarchies; Protein families: metabolism; Amino acid related enzymes | Brite Hierarchies; Protein families: genetic information processing; Transfer RNA biogenesis
K01872	alanyl-tRNA synthetase [EC:6.1.1.7]	Genetic Information Processing; Translation; Aminoacyl-tRNA biosynthesis | Brite Hierarchies; Protein families: metabolism; Amino acid related enzymes | Brite Hierarchies; Protein families: genetic information processing; Transfer RNA biogenesis
K01873	valyl-tRNA synthetase [EC:6.1.1.9]	Genetic Information Processing; Translation; Aminoacyl-tRNA biosynthesis | Brite Hierarchies; Protein families: metabolism; Amino acid related enzymes | Brite Hierarchies; Protein families: genetic information processing; Transfer RNA biogenesis
K01874	methionyl-tRNA synthetase [EC:6.1.1.10]	Metabolism; Metabolism of other amino acids; Selenocompound metabolism | Genetic Information Processing; Translation; Aminoacyl-tRNA biosynthesis | Brite Hierarchies; Protein families: metabolism; Amino acid related enzymes | Brite Hierarchies; Protein families: genetic information processing; Transfer RNA biogenesis
K01875	seryl-tRNA synthetase [EC:6.1.1.11]	Genetic Information Processing; Translation; Aminoacyl-tRNA biosynthesis | Brite Hierarchies; Protein families: metabolism; Amino acid related enzymes | Brite Hierarchies; Protein families: genetic information processing; Transfer RNA biogenesis
K01876	aspartyl-tRNA synthetase [EC:6.1.1.12]	Genetic Information Processing; Translation; Aminoacyl-tRNA biosynthesis | Brite Hierarchies; Protein families: metabolism; Amino acid related enzymes | Brite Hierarchies; Protein families: genetic information processing; Transfer RNA biogenesis | Brite Hierarchies; Protein families: genetic information processing; Mitochondrial biogenesis
K01878	glycyl-tRNA synthetase alpha chain [EC:6.1.1.14]	Genetic Information Processing; Translation; Aminoacyl-tRNA biosynthesis | Brite Hierarchies; Protein families: metabolism; Amino acid related enzymes | Brite Hierarchies; Protein families: genetic information processing; Transfer RNA biogenesis
K01879	glycyl-tRNA synthetase beta chain [EC:6.1.1.14]	Genetic Information Processing; Translation; Aminoacyl-tRNA biosynthesis | Brite Hierarchies; Protein families: metabolism; Amino acid related enzymes | Brite Hierarchies; Protein families: genetic information processing; Transfer RNA biogenesis
K01880	glycyl-tRNA synthetase [EC:6.1.1.14]	Genetic Information Processing; Translation; Aminoacyl-tRNA biosynthesis | Brite Hierarchies; Protein families: metabolism; Amino acid related enzymes | Brite Hierarchies; Protein families: genetic information processing; Transfer RNA biogenesis | Brite Hierarchies; Protein families: genetic information processing; Mitochondrial biogenesis
K01881	prolyl-tRNA synthetase [EC:6.1.1.15]	Genetic Information Processing; Translation; Aminoacyl-tRNA biosynthesis | Brite Hierarchies; Protein families: metabolism; Amino acid related enzymes | Brite Hierarchies; Protein families: genetic information processing; Transfer RNA biogenesis
K01883	cysteinyl-tRNA synthetase [EC:6.1.1.16]	Genetic Information Processing; Translation; Aminoacyl-tRNA biosynthesis | Brite Hierarchies; Protein families: metabolism; Amino acid related enzymes | Brite Hierarchies; Protein families: genetic information processing; Transfer RNA biogenesis
K01884	cysteinyl-tRNA synthetase, unknown class [EC:6.1.1.16]	Genetic Information Processing; Translation; Aminoacyl-tRNA biosynthesis | Brite Hierarchies; Protein families: metabolism; Amino acid related enzymes | Brite Hierarchies; Protein families: genetic information processing; Transfer RNA biogenesis
K01885	glutamyl-tRNA synthetase [EC:6.1.1.17]	Metabolism; Metabolism of cofactors and vitamins; Porphyrin and chlorophyll metabolism | Genetic Information Processing; Translation; Aminoacyl-tRNA biosynthesis | Brite Hierarchies; Protein families: metabolism; Amino acid related enzymes | Brite Hierarchies; Protein families: genetic information processing; Transfer RNA biogenesis | Brite Hierarchies; Protein families: signaling and cellular pr…
K01886	glutaminyl-tRNA synthetase [EC:6.1.1.18]	Genetic Information Processing; Translation; Aminoacyl-tRNA biosynthesis | Brite Hierarchies; Protein families: metabolism; Amino acid related enzymes | Brite Hierarchies; Protein families: genetic information processing; Transfer RNA biogenesis
K01887	arginyl-tRNA synthetase [EC:6.1.1.19]	Genetic Information Processing; Translation; Aminoacyl-tRNA biosynthesis | Brite Hierarchies; Protein families: metabolism; Amino acid related enzymes | Brite Hierarchies; Protein families: genetic information processing; Transfer RNA biogenesis | Brite Hierarchies; Protein families: genetic information processing; Mitochondrial biogenesis
K01889	phenylalanyl-tRNA synthetase alpha chain [EC:6.1.1.20]	Genetic Information Processing; Translation; Aminoacyl-tRNA biosynthesis | Brite Hierarchies; Protein families: metabolism; Amino acid related enzymes | Brite Hierarchies; Protein families: genetic information processing; Transfer RNA biogenesis
K01890	phenylalanyl-tRNA synthetase beta chain [EC:6.1.1.20]	Genetic Information Processing; Translation; Aminoacyl-tRNA biosynthesis | Brite Hierarchies; Protein families: metabolism; Amino acid related enzymes | Brite Hierarchies; Protein families: genetic information processing; Transfer RNA biogenesis
K01892	histidyl-tRNA synthetase [EC:6.1.1.21]	Genetic Information Processing; Translation; Aminoacyl-tRNA biosynthesis | Brite Hierarchies; Protein families: metabolism; Amino acid related enzymes | Brite Hierarchies; Protein families: genetic information processing; Transfer RNA biogenesis
K01893	asparaginyl-tRNA synthetase [EC:6.1.1.22]	Genetic Information Processing; Translation; Aminoacyl-tRNA biosynthesis | Brite Hierarchies; Protein families: metabolism; Amino acid related enzymes | Brite Hierarchies; Protein families: genetic information processing; Transfer RNA biogenesis
K01894	glutamyl-Q tRNA(Asp) synthetase [EC:6.1.1.-]	Brite Hierarchies; Protein families: metabolism; Amino acid related enzymes | Brite Hierarchies; Protein families: genetic information processing; Transfer RNA biogenesis
K01895	acetyl-CoA synthetase [EC:6.2.1.1]	Metabolism; Carbohydrate metabolism; Glycolysis / Gluconeogenesis | Metabolism; Carbohydrate metabolism; Pyruvate metabolism | Metabolism; Carbohydrate metabolism; Glyoxylate and dicarboxylate metabolism | Metabolism; Carbohydrate metabolism; Propanoate metabolism | Metabolism; Energy metabolism; Carbon fixation pathways in prokaryotes | Metabolism; Energy metabolism; Methane metabolism | Brite H…
K01896	medium-chain acyl-CoA synthetase [EC:6.2.1.2]	Metabolism; Carbohydrate metabolism; Butanoate metabolism | Brite Hierarchies; Protein families: metabolism; Lipid biosynthesis proteins
K01897	long-chain acyl-CoA synthetase [EC:6.2.1.3]	Metabolism; Lipid metabolism; Fatty acid biosynthesis | Metabolism; Lipid metabolism; Fatty acid degradation | Cellular Processes; Transport and catabolism; Peroxisome | Cellular Processes; Cell growth and death; Ferroptosis | Cellular Processes; Cellular community - prokaryotes; Quorum sensing | Organismal Systems; Endocrine system; Adipocytokine signaling pathway | Organismal Systems; Endocrine…
K01899	succinyl-CoA synthetase alpha subunit [EC:6.2.1.4 6.2.1.5]	Metabolism; Carbohydrate metabolism; Citrate cycle (TCA cycle) | Metabolism; Carbohydrate metabolism; Propanoate metabolism
K01900	succinyl-CoA synthetase beta subunit [EC:6.2.1.4 6.2.1.5]	Metabolism; Carbohydrate metabolism; Citrate cycle (TCA cycle) | Metabolism; Carbohydrate metabolism; Propanoate metabolism | Brite Hierarchies; Protein families: signaling and cellular processes; Exosome
K01902	succinyl-CoA synthetase alpha subunit [EC:6.2.1.5]	Metabolism; Carbohydrate metabolism; Citrate cycle (TCA cycle) | Metabolism; Carbohydrate metabolism; Propanoate metabolism | Metabolism; Carbohydrate metabolism; C5-Branched dibasic acid metabolism | Metabolism; Energy metabolism; Carbon fixation pathways in prokaryotes
K01903	succinyl-CoA synthetase beta subunit [EC:6.2.1.5]	Metabolism; Carbohydrate metabolism; Citrate cycle (TCA cycle) | Metabolism; Carbohydrate metabolism; Propanoate metabolism | Metabolism; Carbohydrate metabolism; C5-Branched dibasic acid metabolism | Metabolism; Energy metabolism; Carbon fixation pathways in prokaryotes
K01904	4-coumarate--CoA ligase [EC:6.2.1.12]	Metabolism; Amino acid metabolism; Phenylalanine metabolism | Metabolism; Metabolism of cofactors and vitamins; Ubiquinone and other terpenoid-quinone biosynthesis | Metabolism; Biosynthesis of other secondary metabolites; Phenylpropanoid biosynthesis
K01905	acetate---CoA ligase (ADP-forming) subunit alpha [EC:6.2.1.13]	Metabolism; Carbohydrate metabolism; Glycolysis / Gluconeogenesis | Metabolism; Carbohydrate metabolism; Pyruvate metabolism | Metabolism; Carbohydrate metabolism; Propanoate metabolism | Brite Hierarchies; Protein families: metabolism; Lipid biosynthesis proteins
K01907	acetoacetyl-CoA synthetase [EC:6.2.1.16]	Metabolism; Carbohydrate metabolism; Butanoate metabolism | Metabolism; Amino acid metabolism; Valine, leucine and isoleucine degradation | Brite Hierarchies; Protein families: metabolism; Lipid biosynthesis proteins
K01908	propionyl-CoA synthetase [EC:6.2.1.17]	Metabolism; Carbohydrate metabolism; Propanoate metabolism | Brite Hierarchies; Protein families: metabolism; Lipid biosynthesis proteins
K01909	long-chain-fatty-acid--[acyl-carrier-protein] ligase [EC:6.2.1.20]	Metabolism; Lipid metabolism; Fatty acid degradation
K01910	[citrate (pro-3S)-lyase] ligase [EC:6.2.1.22]	Environmental Information Processing; Signal transduction; Two-component system
K01911	O-succinylbenzoic acid---CoA ligase [EC:6.2.1.26]	Metabolism; Metabolism of cofactors and vitamins; Ubiquinone and other terpenoid-quinone biosynthesis
K01912	phenylacetate-CoA ligase [EC:6.2.1.30]	Metabolism; Amino acid metabolism; Phenylalanine metabolism | Cellular Processes; Cellular community - prokaryotes; Biofilm formation - Vibrio cholerae
K01914	aspartate--ammonia ligase [EC:6.3.1.1]	Metabolism; Amino acid metabolism; Alanine, aspartate and glutamate metabolism | Metabolism; Metabolism of other amino acids; Cyanoamino acid metabolism
K01915	glutamine synthetase [EC:6.3.1.2]	Metabolism; Carbohydrate metabolism; Glyoxylate and dicarboxylate metabolism | Metabolism; Energy metabolism; Nitrogen metabolism | Metabolism; Amino acid metabolism; Alanine, aspartate and glutamate metabolism | Metabolism; Amino acid metabolism; Arginine biosynthesis | Environmental Information Processing; Signal transduction; Two-component system | Cellular Processes; Cell growth and death; Ne…
K01916	NAD+ synthase [EC:6.3.1.5]	Metabolism; Metabolism of cofactors and vitamins; Nicotinate and nicotinamide metabolism
K01918	pantoate--beta-alanine ligase [EC:6.3.2.1]	Metabolism; Metabolism of other amino acids; beta-Alanine metabolism | Metabolism; Metabolism of cofactors and vitamins; Pantothenate and CoA biosynthesis
K01919	glutamate--cysteine ligase [EC:6.3.2.2]	Metabolism; Amino acid metabolism; Cysteine and methionine metabolism | Metabolism; Metabolism of other amino acids; Glutathione metabolism
K01920	glutathione synthase [EC:6.3.2.3]	Metabolism; Amino acid metabolism; Cysteine and methionine metabolism | Metabolism; Metabolism of other amino acids; Glutathione metabolism
K01921	D-alanine-D-alanine ligase [EC:6.3.2.4]	Metabolism; Metabolism of other amino acids; D-Alanine metabolism | Metabolism; Glycan biosynthesis and metabolism; Peptidoglycan biosynthesis | Human Diseases; Drug resistance: Antimicrobial; Vancomycin resistance | Brite Hierarchies; Protein families: metabolism; Peptidoglycan biosynthesis and degradation proteins
K01922	phosphopantothenate---cysteine ligase (ATP) [EC:6.3.2.51]	Metabolism; Metabolism of cofactors and vitamins; Pantothenate and CoA biosynthesis
K01923	phosphoribosylaminoimidazole-succinocarboxamide synthase [EC:6.3.2.6]	Metabolism; Nucleotide metabolism; Purine metabolism
K01924	UDP-N-acetylmuramate--alanine ligase [EC:6.3.2.8]	Metabolism; Metabolism of other amino acids; D-Glutamine and D-glutamate metabolism | Metabolism; Glycan biosynthesis and metabolism; Peptidoglycan biosynthesis | Brite Hierarchies; Protein families: metabolism; Peptidoglycan biosynthesis and degradation proteins
K01925	UDP-N-acetylmuramoylalanine--D-glutamate ligase [EC:6.3.2.9]	Metabolism; Metabolism of other amino acids; D-Glutamine and D-glutamate metabolism | Metabolism; Glycan biosynthesis and metabolism; Peptidoglycan biosynthesis | Brite Hierarchies; Protein families: metabolism; Peptidoglycan biosynthesis and degradation proteins
K01926	redox-sensing transcriptional repressor	Brite Hierarchies; Protein families: genetic information processing; Transcription factors
K01928	UDP-N-acetylmuramoyl-L-alanyl-D-glutamate--2,6-diaminopimelate ligase [EC:6.3.2.13]	Metabolism; Amino acid metabolism; Lysine biosynthesis | Metabolism; Glycan biosynthesis and metabolism; Peptidoglycan biosynthesis | Brite Hierarchies; Protein families: metabolism; Peptidoglycan biosynthesis and degradation proteins
K01929	UDP-N-acetylmuramoyl-tripeptide--D-alanyl-D-alanine ligase [EC:6.3.2.10]	Metabolism; Amino acid metabolism; Lysine biosynthesis | Metabolism; Glycan biosynthesis and metabolism; Peptidoglycan biosynthesis | Human Diseases; Drug resistance: Antimicrobial; Vancomycin resistance | Brite Hierarchies; Protein families: metabolism; Peptidoglycan biosynthesis and degradation proteins
K01930	folylpolyglutamate synthase [EC:6.3.2.17]	Metabolism; Metabolism of cofactors and vitamins; Folate biosynthesis | Human Diseases; Drug resistance: Antineoplastic; Antifolate resistance
K01932	gamma-polyglutamate synthase [EC:6.3.2.-]	Not Included in Pathway or Brite; Unclassified: metabolism; Enzymes with EC numbers
K01933	phosphoribosylformylglycinamidine cyclo-ligase [EC:6.3.3.1]	Metabolism; Nucleotide metabolism; Purine metabolism
K01934	5-formyltetrahydrofolate cyclo-ligase [EC:6.3.3.2]	Metabolism; Metabolism of cofactors and vitamins; One carbon pool by folate
K01935	dethiobiotin synthetase [EC:6.3.3.3]	Metabolism; Metabolism of cofactors and vitamins; Biotin metabolism
K01937	CTP synthase [EC:6.3.4.2]	Metabolism; Nucleotide metabolism; Pyrimidine metabolism
K01938	formate--tetrahydrofolate ligase [EC:6.3.4.3]	Metabolism; Energy metabolism; Carbon fixation pathways in prokaryotes | Metabolism; Metabolism of cofactors and vitamins; One carbon pool by folate
K01939	adenylosuccinate synthase [EC:6.3.4.4]	Metabolism; Nucleotide metabolism; Purine metabolism | Metabolism; Amino acid metabolism; Alanine, aspartate and glutamate metabolism
K01940	argininosuccinate synthase [EC:6.3.4.5]	Metabolism; Amino acid metabolism; Alanine, aspartate and glutamate metabolism | Metabolism; Amino acid metabolism; Arginine biosynthesis | Human Diseases; Cardiovascular diseases; Fluid shear stress and atherosclerosis | Brite Hierarchies; Protein families: signaling and cellular processes; Exosome
K01941	urea carboxylase [EC:6.3.4.6]	Metabolism; Amino acid metabolism; Arginine biosynthesis | Metabolism; Xenobiotics biodegradation and metabolism; Atrazine degradation
K01942	biotin---protein ligase [EC:6.3.4.9 6.3.4.10 6.3.4.11 6.3.4.15]	Metabolism; Metabolism of cofactors and vitamins; Biotin metabolism
K01945	phosphoribosylamine---glycine ligase [EC:6.3.4.13]	Metabolism; Nucleotide metabolism; Purine metabolism
K01946	acetyl-CoA carboxylase / biotin carboxylase 2 [EC:6.4.1.2 6.3.4.14 2.1.3.15]	Metabolism; Carbohydrate metabolism; Pyruvate metabolism | Metabolism; Carbohydrate metabolism; Propanoate metabolism | Metabolism; Lipid metabolism; Fatty acid biosynthesis | Metabolism; Biosynthesis of other secondary metabolites; Aflatoxin biosynthesis | Environmental Information Processing; Signal transduction; AMPK signaling pathway | Organismal Systems; Endocrine system; Insulin signaling p…
K01948	carbamoyl-phosphate synthase (ammonia) [EC:6.3.4.16]	Metabolism; Energy metabolism; Nitrogen metabolism | Metabolism; Amino acid metabolism; Alanine, aspartate and glutamate metabolism | Metabolism; Amino acid metabolism; Arginine biosynthesis | Brite Hierarchies; Protein families: metabolism; Peptidases
K01949	glutamate---methylamine ligase [EC:6.3.4.12]	Not Included in Pathway or Brite; Unclassified: metabolism; Enzymes with EC numbers
K01950	NAD+ synthase (glutamine-hydrolysing) [EC:6.3.5.1]	Metabolism; Metabolism of cofactors and vitamins; Nicotinate and nicotinamide metabolism
K01951	GMP synthase (glutamine-hydrolysing) [EC:6.3.5.2]	Metabolism; Nucleotide metabolism; Purine metabolism | Metabolism; Xenobiotics biodegradation and metabolism; Drug metabolism - other enzymes | Brite Hierarchies; Protein families: metabolism; Peptidases
K01952	phosphoribosylformylglycinamidine synthase [EC:6.3.5.3]	Metabolism; Nucleotide metabolism; Purine metabolism
K01953	asparagine synthase (glutamine-hydrolysing) [EC:6.3.5.4]	Metabolism; Amino acid metabolism; Alanine, aspartate and glutamate metabolism | Brite Hierarchies; Protein families: metabolism; Peptidases
K01954	carbamoyl-phosphate synthase [EC:6.3.5.5]	Metabolism; Nucleotide metabolism; Pyrimidine metabolism | Metabolism; Amino acid metabolism; Alanine, aspartate and glutamate metabolism
K01955	carbamoyl-phosphate synthase large subunit [EC:6.3.5.5]	Metabolism; Nucleotide metabolism; Pyrimidine metabolism | Metabolism; Amino acid metabolism; Alanine, aspartate and glutamate metabolism
K01956	carbamoyl-phosphate synthase small subunit [EC:6.3.5.5]	Metabolism; Nucleotide metabolism; Pyrimidine metabolism | Metabolism; Amino acid metabolism; Alanine, aspartate and glutamate metabolism
K01958	pyruvate carboxylase [EC:6.4.1.1]	Metabolism; Carbohydrate metabolism; Citrate cycle (TCA cycle) | Metabolism; Carbohydrate metabolism; Pyruvate metabolism | Metabolism; Energy metabolism; Carbon fixation pathways in prokaryotes
K01959	pyruvate carboxylase subunit A [EC:6.4.1.1]	Metabolism; Carbohydrate metabolism; Citrate cycle (TCA cycle) | Metabolism; Carbohydrate metabolism; Pyruvate metabolism | Metabolism; Energy metabolism; Carbon fixation pathways in prokaryotes
K01960	pyruvate carboxylase subunit B [EC:6.4.1.1]	Metabolism; Carbohydrate metabolism; Citrate cycle (TCA cycle) | Metabolism; Carbohydrate metabolism; Pyruvate metabolism | Metabolism; Energy metabolism; Carbon fixation pathways in prokaryotes
K01961	acetyl-CoA carboxylase, biotin carboxylase subunit [EC:6.4.1.2 6.3.4.14]	Metabolism; Carbohydrate metabolism; Pyruvate metabolism | Metabolism; Carbohydrate metabolism; Propanoate metabolism | Metabolism; Energy metabolism; Carbon fixation pathways in prokaryotes | Metabolism; Lipid metabolism; Fatty acid biosynthesis
K01962	acetyl-CoA carboxylase carboxyl transferase subunit alpha [EC:6.4.1.2 2.1.3.15]	Metabolism; Carbohydrate metabolism; Pyruvate metabolism | Metabolism; Carbohydrate metabolism; Propanoate metabolism | Metabolism; Energy metabolism; Carbon fixation pathways in prokaryotes | Metabolism; Lipid metabolism; Fatty acid biosynthesis
K01963	acetyl-CoA carboxylase carboxyl transferase subunit beta [EC:6.4.1.2 2.1.3.15]	Metabolism; Carbohydrate metabolism; Pyruvate metabolism | Metabolism; Carbohydrate metabolism; Propanoate metabolism | Metabolism; Energy metabolism; Carbon fixation pathways in prokaryotes | Metabolism; Lipid metabolism; Fatty acid biosynthesis
K01965	propionyl-CoA carboxylase alpha chain [EC:6.4.1.3]	Metabolism; Carbohydrate metabolism; Glyoxylate and dicarboxylate metabolism | Metabolism; Carbohydrate metabolism; Propanoate metabolism | Metabolism; Amino acid metabolism; Valine, leucine and isoleucine degradation
K01966	propionyl-CoA carboxylase beta chain [EC:6.4.1.3 2.1.3.15]	Metabolism; Carbohydrate metabolism; Glyoxylate and dicarboxylate metabolism | Metabolism; Carbohydrate metabolism; Propanoate metabolism | Metabolism; Amino acid metabolism; Valine, leucine and isoleucine degradation
K01968	3-methylcrotonyl-CoA carboxylase alpha subunit [EC:6.4.1.4]	Metabolism; Amino acid metabolism; Valine, leucine and isoleucine degradation
K01969	3-methylcrotonyl-CoA carboxylase beta subunit [EC:6.4.1.4]	Metabolism; Amino acid metabolism; Valine, leucine and isoleucine degradation
K01971	bifunctional non-homologous end joining protein LigD [EC:6.5.1.1]	Genetic Information Processing; Replication and repair; Non-homologous end-joining | Brite Hierarchies; Protein families: genetic information processing; DNA repair and recombination proteins
K01972	DNA ligase (NAD+) [EC:6.5.1.2]	Genetic Information Processing; Replication and repair; DNA replication | Genetic Information Processing; Replication and repair; Base excision repair | Genetic Information Processing; Replication and repair; Nucleotide excision repair | Genetic Information Processing; Replication and repair; Mismatch repair | Brite Hierarchies; Protein families: genetic information processing; DNA replication pr…
K01974	RNA 3'-terminal phosphate cyclase (ATP) [EC:6.5.1.4]	Not Included in Pathway or Brite; Unclassified: metabolism; Enzymes with EC numbers
K01975	RNA 2',3'-cyclic 3'-phosphodiesterase [EC:3.1.4.58]	Brite Hierarchies; Protein families: genetic information processing; Transfer RNA biogenesis
K01988	lactosylceramide 4-alpha-galactosyltransferase [EC:2.4.1.228]	Metabolism; Glycan biosynthesis and metabolism; Glycosphingolipid biosynthesis - lacto and neolacto series | Metabolism; Glycan biosynthesis and metabolism; Glycosphingolipid biosynthesis - globo and isoglobo series | Brite Hierarchies; Protein families: metabolism; Glycosyltransferases
K01989	putative ABC transport system substrate-binding protein	Brite Hierarchies; Protein families: signaling and cellular processes; Transporters
K01990	ABC-2 type transport system ATP-binding protein	Brite Hierarchies; Protein families: signaling and cellular processes; Transporters
K01991	polysaccharide biosynthesis/export protein	Cellular Processes; Cellular community - prokaryotes; Biofilm formation - Escherichia coli | Brite Hierarchies; Protein families: signaling and cellular processes; Transporters
K01992	ABC-2 type transport system permease protein	Brite Hierarchies; Protein families: signaling and cellular processes; Transporters
K01993	HlyD family secretion protein	Not Included in Pathway or Brite; Unclassified: signaling and cellular processes; Structural proteins
K01994	LuxR family transcriptional regulator, transcriptional regulator of spore coat protein	Brite Hierarchies; Protein families: genetic information processing; Transcription factors
K01995	branched-chain amino acid transport system ATP-binding protein	Environmental Information Processing; Membrane transport; ABC transporters | Cellular Processes; Cellular community - prokaryotes; Quorum sensing | Brite Hierarchies; Protein families: signaling and cellular processes; Transporters
K01996	branched-chain amino acid transport system ATP-binding protein	Environmental Information Processing; Membrane transport; ABC transporters | Cellular Processes; Cellular community - prokaryotes; Quorum sensing | Brite Hierarchies; Protein families: signaling and cellular processes; Transporters
K01997	branched-chain amino acid transport system permease protein	Environmental Information Processing; Membrane transport; ABC transporters | Cellular Processes; Cellular community - prokaryotes; Quorum sensing | Brite Hierarchies; Protein families: signaling and cellular processes; Transporters
K01998	branched-chain amino acid transport system permease protein	Environmental Information Processing; Membrane transport; ABC transporters | Cellular Processes; Cellular community - prokaryotes; Quorum sensing | Brite Hierarchies; Protein families: signaling and cellular processes; Transporters
K01999	branched-chain amino acid transport system substrate-binding protein	Environmental Information Processing; Membrane transport; ABC transporters | Cellular Processes; Cellular community - prokaryotes; Quorum sensing | Brite Hierarchies; Protein families: signaling and cellular processes; Transporters
K02000	glycine betaine/proline transport system ATP-binding protein [EC:3.6.3.32]	Environmental Information Processing; Membrane transport; ABC transporters | Brite Hierarchies; Protein families: signaling and cellular processes; Transporters
K02001	glycine betaine/proline transport system permease protein	Environmental Information Processing; Membrane transport; ABC transporters | Brite Hierarchies; Protein families: signaling and cellular processes; Transporters
K02002	glycine betaine/proline transport system substrate-binding protein	Environmental Information Processing; Membrane transport; ABC transporters | Brite Hierarchies; Protein families: signaling and cellular processes; Transporters
K02003	putative ABC transport system ATP-binding protein	Brite Hierarchies; Protein families: signaling and cellular processes; Transporters
K02004	putative ABC transport system permease protein	Brite Hierarchies; Protein families: signaling and cellular processes; Transporters
K02005	HlyD family secretion protein	Not Included in Pathway or Brite; Unclassified: signaling and cellular processes; Structural proteins
K02006	cobalt/nickel transport system ATP-binding protein	Environmental Information Processing; Membrane transport; ABC transporters | Brite Hierarchies; Protein families: signaling and cellular processes; Transporters
K02007	cobalt/nickel transport system permease protein	Environmental Information Processing; Membrane transport; ABC transporters | Brite Hierarchies; Protein families: signaling and cellular processes; Transporters
K02008	cobalt/nickel transport system permease protein	Environmental Information Processing; Membrane transport; ABC transporters | Brite Hierarchies; Protein families: signaling and cellular processes; Transporters
K02009	cobalt/nickel transport protein	Environmental Information Processing; Membrane transport; ABC transporters | Brite Hierarchies; Protein families: signaling and cellular processes; Transporters
K02010	iron(III) transport system ATP-binding protein [EC:3.6.3.30]	Environmental Information Processing; Membrane transport; ABC transporters | Brite Hierarchies; Protein families: signaling and cellular processes; Transporters
K02011	iron(III) transport system permease protein	Environmental Information Processing; Membrane transport; ABC transporters | Brite Hierarchies; Protein families: signaling and cellular processes; Transporters
K02012	iron(III) transport system substrate-binding protein	Environmental Information Processing; Membrane transport; ABC transporters | Brite Hierarchies; Protein families: signaling and cellular processes; Transporters
K02013	iron complex transport system ATP-binding protein [EC:3.6.3.34]	Environmental Information Processing; Membrane transport; ABC transporters | Brite Hierarchies; Protein families: signaling and cellular processes; Transporters
K02014	iron complex outermembrane recepter protein	Brite Hierarchies; Protein families: signaling and cellular processes; Transporters
K02015	iron complex transport system permease protein	Environmental Information Processing; Membrane transport; ABC transporters | Brite Hierarchies; Protein families: signaling and cellular processes; Transporters
K02016	iron complex transport system substrate-binding protein	Environmental Information Processing; Membrane transport; ABC transporters | Brite Hierarchies; Protein families: signaling and cellular processes; Transporters
K02017	molybdate transport system ATP-binding protein [EC:3.6.3.29]	Environmental Information Processing; Membrane transport; ABC transporters | Brite Hierarchies; Protein families: signaling and cellular processes; Transporters
K02018	molybdate transport system permease protein	Environmental Information Processing; Membrane transport; ABC transporters | Brite Hierarchies; Protein families: signaling and cellular processes; Transporters
K02019	molybdate transport system regulatory protein	Brite Hierarchies; Protein families: genetic information processing; Transcription factors
K02020	molybdate transport system substrate-binding protein	Environmental Information Processing; Membrane transport; ABC transporters | Brite Hierarchies; Protein families: signaling and cellular processes; Transporters
K02021	putative ABC transport system ATP-binding protein	Brite Hierarchies; Protein families: signaling and cellular processes; Transporters
K02022	HlyD family secretion protein	Not Included in Pathway or Brite; Unclassified: signaling and cellular processes; Structural proteins
K02024	maltoporin	Brite Hierarchies; Protein families: signaling and cellular processes; Transporters
K02025	multiple sugar transport system permease protein	Brite Hierarchies; Protein families: signaling and cellular processes; Transporters
K02026	multiple sugar transport system permease protein	Brite Hierarchies; Protein families: signaling and cellular processes; Transporters
K02027	multiple sugar transport system substrate-binding protein	Brite Hierarchies; Protein families: signaling and cellular processes; Transporters
K02028	polar amino acid transport system ATP-binding protein [EC:7.4.2.1]	Brite Hierarchies; Protein families: signaling and cellular processes; Transporters
K02029	polar amino acid transport system permease protein	Brite Hierarchies; Protein families: signaling and cellular processes; Transporters
K02030	polar amino acid transport system substrate-binding protein	Brite Hierarchies; Protein families: signaling and cellular processes; Transporters
K02031	peptide/nickel transport system ATP-binding protein	Cellular Processes; Cellular community - prokaryotes; Quorum sensing | Brite Hierarchies; Protein families: signaling and cellular processes; Transporters
K02032	peptide/nickel transport system ATP-binding protein	Cellular Processes; Cellular community - prokaryotes; Quorum sensing | Brite Hierarchies; Protein families: signaling and cellular processes; Transporters
K02033	peptide/nickel transport system permease protein	Cellular Processes; Cellular community - prokaryotes; Quorum sensing | Brite Hierarchies; Protein families: signaling and cellular processes; Transporters
K02034	peptide/nickel transport system permease protein	Cellular Processes; Cellular community - prokaryotes; Quorum sensing | Brite Hierarchies; Protein families: signaling and cellular processes; Transporters
K02035	peptide/nickel transport system substrate-binding protein	Cellular Processes; Cellular community - prokaryotes; Quorum sensing | Brite Hierarchies; Protein families: signaling and cellular processes; Transporters
K02036	phosphate transport system ATP-binding protein [EC:7.3.2.1]	Environmental Information Processing; Membrane transport; ABC transporters | Brite Hierarchies; Protein families: signaling and cellular processes; Transporters
K02037	phosphate transport system permease protein	Environmental Information Processing; Membrane transport; ABC transporters | Brite Hierarchies; Protein families: signaling and cellular processes; Transporters
K02038	phosphate transport system permease protein	Environmental Information Processing; Membrane transport; ABC transporters | Brite Hierarchies; Protein families: signaling and cellular processes; Transporters
K02039	phosphate transport system protein	Not Included in Pathway or Brite; Unclassified: signaling and cellular processes; Others
K02040	phosphate transport system substrate-binding protein	Environmental Information Processing; Membrane transport; ABC transporters | Environmental Information Processing; Signal transduction; Two-component system | Human Diseases; Infectious diseases: Bacterial; Tuberculosis | Brite Hierarchies; Protein families: signaling and cellular processes; Transporters
K02041	phosphonate transport system ATP-binding protein [EC:7.3.2.2]	Environmental Information Processing; Membrane transport; ABC transporters | Brite Hierarchies; Protein families: signaling and cellular processes; Transporters
K02042	phosphonate transport system permease protein	Environmental Information Processing; Membrane transport; ABC transporters | Brite Hierarchies; Protein families: signaling and cellular processes; Transporters
K02043	GntR family transcriptional regulator, phosphonate transport system regulatory protein	Brite Hierarchies; Protein families: genetic information processing; Transcription factors
K02044	phosphonate transport system substrate-binding protein	Environmental Information Processing; Membrane transport; ABC transporters | Brite Hierarchies; Protein families: signaling and cellular processes; Transporters
K02045	sulfate transport system ATP-binding protein [EC:3.6.3.25]	Metabolism; Energy metabolism; Sulfur metabolism | Environmental Information Processing; Membrane transport; ABC transporters | Brite Hierarchies; Protein families: signaling and cellular processes; Transporters
K02046	sulfate transport system permease protein	Metabolism; Energy metabolism; Sulfur metabolism | Environmental Information Processing; Membrane transport; ABC transporters | Brite Hierarchies; Protein families: signaling and cellular processes; Transporters
K02047	sulfate transport system permease protein	Metabolism; Energy metabolism; Sulfur metabolism | Environmental Information Processing; Membrane transport; ABC transporters | Brite Hierarchies; Protein families: signaling and cellular processes; Transporters
K02048	sulfate transport system substrate-binding protein	Metabolism; Energy metabolism; Sulfur metabolism | Environmental Information Processing; Membrane transport; ABC transporters | Brite Hierarchies; Protein families: signaling and cellular processes; Transporters
K02049	NitT/TauT family transport system ATP-binding protein	Brite Hierarchies; Protein families: signaling and cellular processes; Transporters
K02050	NitT/TauT family transport system permease protein	Brite Hierarchies; Protein families: signaling and cellular processes; Transporters
K02051	NitT/TauT family transport system substrate-binding protein	Brite Hierarchies; Protein families: signaling and cellular processes; Transporters
K02052	putative spermidine/putrescine transport system ATP-binding protein	Cellular Processes; Cellular community - prokaryotes; Quorum sensing | Brite Hierarchies; Protein families: signaling and cellular processes; Transporters
K02053	putative spermidine/putrescine transport system permease protein	Cellular Processes; Cellular community - prokaryotes; Quorum sensing | Brite Hierarchies; Protein families: signaling and cellular processes; Transporters
K02054	putative spermidine/putrescine transport system permease protein	Cellular Processes; Cellular community - prokaryotes; Quorum sensing | Brite Hierarchies; Protein families: signaling and cellular processes; Transporters
K02055	putative spermidine/putrescine transport system substrate-binding protein	Cellular Processes; Cellular community - prokaryotes; Quorum sensing | Brite Hierarchies; Protein families: signaling and cellular processes; Transporters
K02056	simple sugar transport system ATP-binding protein [EC:3.6.3.17]	Brite Hierarchies; Protein families: signaling and cellular processes; Transporters
K02057	simple sugar transport system permease protein	Brite Hierarchies; Protein families: signaling and cellular processes; Transporters
K02058	simple sugar transport system substrate-binding protein	Brite Hierarchies; Protein families: signaling and cellular processes; Transporters
K02062	thiamine transport system ATP-binding protein	Environmental Information Processing; Membrane transport; ABC transporters | Brite Hierarchies; Protein families: signaling and cellular processes; Transporters
K02063	thiamine transport system permease protein	Environmental Information Processing; Membrane transport; ABC transporters | Brite Hierarchies; Protein families: signaling and cellular processes; Transporters
K02064	thiamine transport system substrate-binding protein	Environmental Information Processing; Membrane transport; ABC transporters | Brite Hierarchies; Protein families: signaling and cellular processes; Transporters
K02065	phospholipid/cholesterol/gamma-HCH transport system ATP-binding protein	Environmental Information Processing; Membrane transport; ABC transporters | Brite Hierarchies; Protein families: signaling and cellular processes; Transporters
K02066	phospholipid/cholesterol/gamma-HCH transport system permease protein	Environmental Information Processing; Membrane transport; ABC transporters | Brite Hierarchies; Protein families: signaling and cellular processes; Transporters
K02067	phospholipid/cholesterol/gamma-HCH transport system substrate-binding protein	Environmental Information Processing; Membrane transport; ABC transporters | Brite Hierarchies; Protein families: signaling and cellular processes; Transporters
K02068	putative ABC transport system ATP-binding protein	Brite Hierarchies; Protein families: signaling and cellular processes; Transporters
K02069	putative ABC transport system permease protein	Brite Hierarchies; Protein families: signaling and cellular processes; Transporters
K02071	D-methionine transport system ATP-binding protein	Environmental Information Processing; Membrane transport; ABC transporters | Brite Hierarchies; Protein families: signaling and cellular processes; Transporters
K02072	D-methionine transport system permease protein	Environmental Information Processing; Membrane transport; ABC transporters | Brite Hierarchies; Protein families: signaling and cellular processes; Transporters
K02073	D-methionine transport system substrate-binding protein	Environmental Information Processing; Membrane transport; ABC transporters | Brite Hierarchies; Protein families: signaling and cellular processes; Transporters
K02074	zinc/manganese transport system ATP-binding protein	Brite Hierarchies; Protein families: signaling and cellular processes; Transporters
K02075	zinc/manganese transport system permease protein	Brite Hierarchies; Protein families: signaling and cellular processes; Transporters
K02076	Fur family transcriptional regulator, zinc uptake regulator	Brite Hierarchies; Protein families: genetic information processing; Transcription factors
K02077	zinc/manganese transport system substrate-binding protein	Brite Hierarchies; Protein families: signaling and cellular processes; Transporters
K02078	acyl carrier protein	Metabolism; Lipid metabolism; Fatty acid biosynthesis | Metabolism; Biosynthesis of other secondary metabolites; Biosynthesis of secondary metabolites - unclassified
K02079	N-acetylgalactosamine-6-phosphate deacetylase [EC:3.5.1.25]	Metabolism; Carbohydrate metabolism; Galactose metabolism
K02080	galactosamine-6-phosphate isomerase [EC:5.3.1.-]	Metabolism; Carbohydrate metabolism; Galactose metabolism
K02081	DeoR family transcriptional regulator, aga operon transcriptional repressor	Brite Hierarchies; Protein families: genetic information processing; Transcription factors
K02082	tagatose-6-phosphate ketose/aldose isomerase [EC:5.-.-.-]	Not Included in Pathway or Brite; Unclassified: metabolism; Enzymes with EC numbers
K02083	allantoate deiminase [EC:3.5.3.9]	Metabolism; Nucleotide metabolism; Purine metabolism | Brite Hierarchies; Protein families: metabolism; Peptidases
K02084	apoptotic protease-activating factor	Cellular Processes; Cell growth and death; Apoptosis | Cellular Processes; Cell growth and death; Apoptosis - fly | Cellular Processes; Cell growth and death; Apoptosis - multiple species | Cellular Processes; Cell growth and death; p53 signaling pathway | Human Diseases; Cancers: Overview; Pathways in cancer | Human Diseases; Cancers: Specific types; Small cell lung cancer | Human Diseases; Neur…
K02099	AraC family transcriptional regulator, arabinose operon regulatory protein	Brite Hierarchies; Protein families: genetic information processing; Transcription factors
K02100	MFS transporter, SP family, arabinose:H+ symporter	Brite Hierarchies; Protein families: signaling and cellular processes; Transporters
K02101	arabinose operon protein AraL	Not Included in Pathway or Brite; Unclassified: metabolism; Carbohydrate metabolism
K02103	GntR family transcriptional regulator, arabinose operon transcriptional repressor	Brite Hierarchies; Protein families: genetic information processing; Transcription factors
K02106	short-chain fatty acids transporter	Environmental Information Processing; Signal transduction; Two-component system
K02108	F-type H+-transporting ATPase subunit a	Metabolism; Energy metabolism; Oxidative phosphorylation | Metabolism; Energy metabolism; Photosynthesis | Brite Hierarchies; Protein families: metabolism; Photosynthesis proteins | Brite Hierarchies; Protein families: genetic information processing; Chaperones and folding catalysts
K02109	F-type H+-transporting ATPase subunit b	Metabolism; Energy metabolism; Oxidative phosphorylation | Metabolism; Energy metabolism; Photosynthesis | Brite Hierarchies; Protein families: metabolism; Photosynthesis proteins
K02110	F-type H+-transporting ATPase subunit c	Metabolism; Energy metabolism; Oxidative phosphorylation | Metabolism; Energy metabolism; Photosynthesis | Brite Hierarchies; Protein families: metabolism; Photosynthesis proteins
K02111	F-type H+/Na+-transporting ATPase subunit alpha [EC:7.1.2.2 7.2.2.1]	Metabolism; Energy metabolism; Oxidative phosphorylation | Metabolism; Energy metabolism; Photosynthesis | Brite Hierarchies; Protein families: metabolism; Photosynthesis proteins
K02112	F-type H+/Na+-transporting ATPase subunit beta [EC:7.1.2.2 7.2.2.1]	Metabolism; Energy metabolism; Oxidative phosphorylation | Metabolism; Energy metabolism; Photosynthesis | Brite Hierarchies; Protein families: metabolism; Photosynthesis proteins
K02113	F-type H+-transporting ATPase subunit delta	Metabolism; Energy metabolism; Oxidative phosphorylation | Metabolism; Energy metabolism; Photosynthesis | Brite Hierarchies; Protein families: metabolism; Photosynthesis proteins
K02114	F-type H+-transporting ATPase subunit epsilon	Metabolism; Energy metabolism; Oxidative phosphorylation | Metabolism; Energy metabolism; Photosynthesis | Brite Hierarchies; Protein families: metabolism; Photosynthesis proteins
K02115	F-type H+-transporting ATPase subunit gamma	Metabolism; Energy metabolism; Oxidative phosphorylation | Metabolism; Energy metabolism; Photosynthesis | Brite Hierarchies; Protein families: metabolism; Photosynthesis proteins
K02116	ATP synthase protein I	Brite Hierarchies; Protein families: metabolism; Photosynthesis proteins
K02117	V/A-type H+/Na+-transporting ATPase subunit A [EC:7.1.2.2 7.2.2.1]	Metabolism; Energy metabolism; Oxidative phosphorylation
K02118	V/A-type H+/Na+-transporting ATPase subunit B	Metabolism; Energy metabolism; Oxidative phosphorylation
K02119	V/A-type H+/Na+-transporting ATPase subunit C	Metabolism; Energy metabolism; Oxidative phosphorylation
K02120	V/A-type H+/Na+-transporting ATPase subunit D	Metabolism; Energy metabolism; Oxidative phosphorylation
K02121	V/A-type H+/Na+-transporting ATPase subunit E	Metabolism; Energy metabolism; Oxidative phosphorylation
K02122	V/A-type H+/Na+-transporting ATPase subunit F	Metabolism; Energy metabolism; Oxidative phosphorylation
K02123	V/A-type H+/Na+-transporting ATPase subunit I	Metabolism; Energy metabolism; Oxidative phosphorylation
K02124	V/A-type H+/Na+-transporting ATPase subunit K	Metabolism; Energy metabolism; Oxidative phosphorylation
K02125	F-type H+-transporting ATPase subunit 8	Metabolism; Energy metabolism; Oxidative phosphorylation | Organismal Systems; Environmental adaptation; Thermogenesis | Human Diseases; Neurodegenerative diseases; Alzheimer disease | Human Diseases; Neurodegenerative diseases; Parkinson disease | Human Diseases; Neurodegenerative diseases; Huntington disease | Brite Hierarchies; Protein families: genetic information processing; Mitochondrial bi…
K02126	F-type H+-transporting ATPase subunit a	Metabolism; Energy metabolism; Oxidative phosphorylation | Organismal Systems; Environmental adaptation; Thermogenesis | Human Diseases; Neurodegenerative diseases; Alzheimer disease | Human Diseases; Neurodegenerative diseases; Parkinson disease | Human Diseases; Neurodegenerative diseases; Huntington disease | Brite Hierarchies; Protein families: genetic information processing; Mitochondrial bi…
K02128	F-type H+-transporting ATPase subunit c	Metabolism; Energy metabolism; Oxidative phosphorylation | Organismal Systems; Environmental adaptation; Thermogenesis | Human Diseases; Neurodegenerative diseases; Alzheimer disease | Human Diseases; Neurodegenerative diseases; Parkinson disease | Human Diseases; Neurodegenerative diseases; Huntington disease
K02132	F-type H+-transporting ATPase subunit alpha	Metabolism; Energy metabolism; Oxidative phosphorylation | Organismal Systems; Environmental adaptation; Thermogenesis | Human Diseases; Neurodegenerative diseases; Alzheimer disease | Human Diseases; Neurodegenerative diseases; Parkinson disease | Human Diseases; Neurodegenerative diseases; Huntington disease
K02133	F-type H+-transporting ATPase subunit beta [EC:7.1.2.2]	Metabolism; Energy metabolism; Oxidative phosphorylation | Organismal Systems; Environmental adaptation; Thermogenesis | Human Diseases; Neurodegenerative diseases; Alzheimer disease | Human Diseases; Neurodegenerative diseases; Parkinson disease | Human Diseases; Neurodegenerative diseases; Huntington disease
K02134	F-type H+-transporting ATPase subunit delta	Metabolism; Energy metabolism; Oxidative phosphorylation | Organismal Systems; Environmental adaptation; Thermogenesis | Human Diseases; Neurodegenerative diseases; Alzheimer disease | Human Diseases; Neurodegenerative diseases; Parkinson disease | Human Diseases; Neurodegenerative diseases; Huntington disease
K02138	F-type H+-transporting ATPase subunit d	Metabolism; Energy metabolism; Oxidative phosphorylation | Organismal Systems; Environmental adaptation; Thermogenesis | Human Diseases; Neurodegenerative diseases; Alzheimer disease | Human Diseases; Neurodegenerative diseases; Parkinson disease | Human Diseases; Neurodegenerative diseases; Huntington disease
K02144	V-type H+-transporting ATPase subunit H	Metabolism; Energy metabolism; Oxidative phosphorylation | Environmental Information Processing; Signal transduction; mTOR signaling pathway | Cellular Processes; Transport and catabolism; Phagosome | Cellular Processes; Transport and catabolism; Lysosome | Organismal Systems; Nervous system; Synaptic vesicle cycle | Human Diseases; Immune diseases; Rheumatoid arthritis | Human Diseases; Infectio…
K02145	V-type H+-transporting ATPase subunit A [EC:7.1.2.2]	Metabolism; Energy metabolism; Oxidative phosphorylation | Environmental Information Processing; Signal transduction; mTOR signaling pathway | Cellular Processes; Transport and catabolism; Phagosome | Organismal Systems; Excretory system; Collecting duct acid secretion | Organismal Systems; Nervous system; Synaptic vesicle cycle | Human Diseases; Immune diseases; Rheumatoid arthritis | Human Dise…
K02147	V-type H+-transporting ATPase subunit B	Metabolism; Energy metabolism; Oxidative phosphorylation | Environmental Information Processing; Signal transduction; mTOR signaling pathway | Cellular Processes; Transport and catabolism; Phagosome | Organismal Systems; Excretory system; Collecting duct acid secretion | Organismal Systems; Nervous system; Synaptic vesicle cycle | Human Diseases; Immune diseases; Rheumatoid arthritis | Human Dise…
K02149	V-type H+-transporting ATPase subunit D	Metabolism; Energy metabolism; Oxidative phosphorylation | Environmental Information Processing; Signal transduction; mTOR signaling pathway | Cellular Processes; Transport and catabolism; Phagosome | Organismal Systems; Excretory system; Collecting duct acid secretion | Organismal Systems; Nervous system; Synaptic vesicle cycle | Human Diseases; Immune diseases; Rheumatoid arthritis | Human Dise…
K02151	V-type H+-transporting ATPase subunit F	Metabolism; Energy metabolism; Oxidative phosphorylation | Environmental Information Processing; Signal transduction; mTOR signaling pathway | Cellular Processes; Transport and catabolism; Phagosome | Organismal Systems; Excretory system; Collecting duct acid secretion | Organismal Systems; Nervous system; Synaptic vesicle cycle | Human Diseases; Immune diseases; Rheumatoid arthritis | Human Dise…
K02154	V-type H+-transporting ATPase subunit a	Metabolism; Energy metabolism; Oxidative phosphorylation | Cellular Processes; Transport and catabolism; Phagosome | Cellular Processes; Transport and catabolism; Lysosome | Organismal Systems; Excretory system; Collecting duct acid secretion | Organismal Systems; Nervous system; Synaptic vesicle cycle | Human Diseases; Immune diseases; Rheumatoid arthritis | Human Diseases; Infectious diseases: …
K02155	V-type H+-transporting ATPase 16kDa proteolipid subunit	Metabolism; Energy metabolism; Oxidative phosphorylation | Cellular Processes; Transport and catabolism; Phagosome | Cellular Processes; Transport and catabolism; Lysosome | Organismal Systems; Excretory system; Collecting duct acid secretion | Organismal Systems; Nervous system; Synaptic vesicle cycle | Human Diseases; Immune diseases; Rheumatoid arthritis | Human Diseases; Infectious diseases: …
K02156	aubergine	Organismal Systems; Development; Dorso-ventral axis formation | Brite Hierarchies; Protein families: genetic information processing; Chromosome and associated proteins
K02160	acetyl-CoA carboxylase biotin carboxyl carrier protein	Metabolism; Carbohydrate metabolism; Pyruvate metabolism | Metabolism; Carbohydrate metabolism; Propanoate metabolism | Metabolism; Energy metabolism; Carbon fixation pathways in prokaryotes | Metabolism; Lipid metabolism; Fatty acid biosynthesis
K02164	nitric oxide reductase NorE protein	Not Included in Pathway or Brite; Unclassified: metabolism; Energy metabolism
K02167	TetR/AcrR family transcriptional regulator, transcriptional repressor of bet genes	Brite Hierarchies; Protein families: genetic information processing; Transcription factors
K02168	choline/glycine/proline betaine transport protein	Brite Hierarchies; Protein families: signaling and cellular processes; Transporters
K02169	malonyl-CoA O-methyltransferase [EC:2.1.1.197]	Metabolism; Metabolism of cofactors and vitamins; Biotin metabolism
K02170	pimeloyl-[acyl-carrier protein] methyl ester esterase [EC:3.1.1.85]	Metabolism; Metabolism of cofactors and vitamins; Biotin metabolism
K02171	BlaI family transcriptional regulator, penicillinase repressor	Human Diseases; Drug resistance: Antimicrobial; beta-Lactam resistance | Brite Hierarchies; Protein families: genetic information processing; Transcription factors | Brite Hierarchies; Protein families: signaling and cellular processes; Antimicrobial resistance genes
K02172	bla regulator protein blaR1	Human Diseases; Drug resistance: Antimicrobial; beta-Lactam resistance | Brite Hierarchies; Protein families: metabolism; Peptidases | Brite Hierarchies; Protein families: signaling and cellular processes; Antimicrobial resistance genes
K02173	putative kinase	Not Included in Pathway or Brite; Unclassified: metabolism; Cofactor metabolism
K02178	checkpoint serine/threonine-protein kinase [EC:2.7.11.1]	Cellular Processes; Cell growth and death; Cell cycle | Cellular Processes; Cell growth and death; Cell cycle - yeast | Cellular Processes; Cell growth and death; Meiosis - yeast | Cellular Processes; Cell growth and death; Oocyte meiosis | Organismal Systems; Endocrine system; Progesterone-mediated oocyte maturation | Brite Hierarchies; Protein families: metabolism; Protein kinases | Brite Hiera…
K02182	carnitine-CoA ligase [EC:6.2.1.48]	Not Included in Pathway or Brite; Unclassified: metabolism; Enzymes with EC numbers
K02183	calmodulin	Environmental Information Processing; Signal transduction; Ras signaling pathway | Environmental Information Processing; Signal transduction; Rap1 signaling pathway | Environmental Information Processing; Signal transduction; MAPK signaling pathway - plant | Environmental Information Processing; Signal transduction; Apelin signaling pathway | Environmental Information Processing; Signal transduct…
K02188	cobalt-precorrin-5B (C1)-methyltransferase [EC:2.1.1.195]	Metabolism; Metabolism of cofactors and vitamins; Porphyrin and chlorophyll metabolism
K02189	cobalt-precorrin 5A hydrolase [EC:3.7.1.12]	Metabolism; Metabolism of cofactors and vitamins; Porphyrin and chlorophyll metabolism
K02190	sirohydrochlorin cobaltochelatase [EC:4.99.1.3]	Metabolism; Metabolism of cofactors and vitamins; Porphyrin and chlorophyll metabolism
K02191	cobalt-precorrin-6B (C15)-methyltransferase [EC:2.1.1.196]	Metabolism; Metabolism of cofactors and vitamins; Porphyrin and chlorophyll metabolism
K02192	bacterioferritin-associated ferredoxin	Not Included in Pathway or Brite; Unclassified: signaling and cellular processes; Others
K02193	heme exporter protein A [EC:3.6.3.41]	Environmental Information Processing; Membrane transport; ABC transporters | Brite Hierarchies; Protein families: signaling and cellular processes; Transporters
K02194	heme exporter protein B	Environmental Information Processing; Membrane transport; ABC transporters | Brite Hierarchies; Protein families: signaling and cellular processes; Transporters
K02195	heme exporter protein C	Environmental Information Processing; Membrane transport; ABC transporters | Brite Hierarchies; Protein families: signaling and cellular processes; Transporters
K02196	heme exporter protein D	Environmental Information Processing; Membrane transport; ABC transporters | Brite Hierarchies; Protein families: signaling and cellular processes; Transporters
K02197	cytochrome c-type biogenesis protein CcmE	Not Included in Pathway or Brite; Unclassified: signaling and cellular processes; Structural proteins
K02198	cytochrome c-type biogenesis protein CcmF	Brite Hierarchies; Protein families: signaling and cellular processes; Transporters
K02199	cytochrome c biogenesis protein CcmG, thiol:disulfide interchange protein DsbE	Brite Hierarchies; Protein families: genetic information processing; Chaperones and folding catalysts
K02200	cytochrome c-type biogenesis protein CcmH	Not Included in Pathway or Brite; Unclassified: signaling and cellular processes; Structural proteins
K02201	pantetheine-phosphate adenylyltransferase [EC:2.7.7.3]	Metabolism; Metabolism of cofactors and vitamins; Pantothenate and CoA biosynthesis
K02203	phosphoserine / homoserine phosphotransferase [EC:3.1.3.3 2.7.1.39]	Metabolism; Energy metabolism; Methane metabolism | Metabolism; Amino acid metabolism; Glycine, serine and threonine metabolism
K02204	homoserine kinase type II [EC:2.7.1.39]	Metabolism; Amino acid metabolism; Glycine, serine and threonine metabolism
K02205	arginine/ornithine permease	Brite Hierarchies; Protein families: signaling and cellular processes; Transporters
K02206	cyclin-dependent kinase 2 [EC:2.7.11.22]	Environmental Information Processing; Signal transduction; FoxO signaling pathway | Environmental Information Processing; Signal transduction; PI3K-Akt signaling pathway | Cellular Processes; Cell growth and death; Cell cycle | Cellular Processes; Cell growth and death; Oocyte meiosis | Cellular Processes; Cell growth and death; p53 signaling pathway | Cellular Processes; Cell growth and death; C…
K02208	cyclin-dependent kinase 8/11 [EC:2.7.11.22 2.7.11.23]	Brite Hierarchies; Protein families: metabolism; Protein kinases | Brite Hierarchies; Protein families: genetic information processing; Transcription machinery
K02209	DNA replication licensing factor MCM5 [EC:3.6.4.12]	Genetic Information Processing; Replication and repair; DNA replication | Cellular Processes; Cell growth and death; Cell cycle | Cellular Processes; Cell growth and death; Cell cycle - yeast | Cellular Processes; Cell growth and death; Meiosis - yeast | Brite Hierarchies; Protein families: genetic information processing; DNA replication proteins | Brite Hierarchies; Protein families: genetic inf…
K02212	DNA replication licensing factor MCM4 [EC:3.6.4.12]	Genetic Information Processing; Replication and repair; DNA replication | Cellular Processes; Cell growth and death; Cell cycle | Cellular Processes; Cell growth and death; Cell cycle - yeast | Cellular Processes; Cell growth and death; Meiosis - yeast | Brite Hierarchies; Protein families: genetic information processing; DNA replication proteins
K02217	ferritin [EC:1.16.3.2]	Not Included in Pathway or Brite; Unclassified: metabolism; Enzymes with EC numbers
K02221	YggT family protein	Brite Hierarchies; Protein families: signaling and cellular processes; Secretion system
K02224	cobyrinic acid a,c-diamide synthase [EC:6.3.5.9 6.3.5.11]	Metabolism; Metabolism of cofactors and vitamins; Porphyrin and chlorophyll metabolism
K02225	cobalamin biosynthetic protein CobC	Metabolism; Metabolism of cofactors and vitamins; Porphyrin and chlorophyll metabolism
K02226	alpha-ribazole phosphatase [EC:3.1.3.73]	Metabolism; Metabolism of cofactors and vitamins; Porphyrin and chlorophyll metabolism
K02227	adenosylcobinamide-phosphate synthase [EC:6.3.1.10]	Metabolism; Metabolism of cofactors and vitamins; Porphyrin and chlorophyll metabolism
K02228	precorrin-6A synthase [EC:2.1.1.152]	Metabolism; Metabolism of cofactors and vitamins; Porphyrin and chlorophyll metabolism
K02229	precorrin-3B synthase [EC:1.14.13.83]	Metabolism; Metabolism of cofactors and vitamins; Porphyrin and chlorophyll metabolism
K02230	cobaltochelatase CobN [EC:6.6.1.2]	Metabolism; Metabolism of cofactors and vitamins; Porphyrin and chlorophyll metabolism
K02231	adenosylcobinamide kinase / adenosylcobinamide-phosphate guanylyltransferase [EC:2.7.1.156 2.7.7.62]	Metabolism; Metabolism of cofactors and vitamins; Porphyrin and chlorophyll metabolism
K02232	adenosylcobyric acid synthase [EC:6.3.5.10]	Metabolism; Metabolism of cofactors and vitamins; Porphyrin and chlorophyll metabolism
K02233	adenosylcobinamide-GDP ribazoletransferase [EC:2.7.8.26]	Metabolism; Metabolism of cofactors and vitamins; Porphyrin and chlorophyll metabolism
K02234	cobalamin biosynthesis protein CobW	Metabolism; Metabolism of cofactors and vitamins; Porphyrin and chlorophyll metabolism
K02236	leader peptidase (prepilin peptidase) / N-methyltransferase [EC:3.4.23.43 2.1.1.-]	Brite Hierarchies; Protein families: signaling and cellular processes; Secretion system
K02237	competence protein ComEA	Brite Hierarchies; Protein families: signaling and cellular processes; Secretion system
K02238	competence protein ComEC	Brite Hierarchies; Protein families: signaling and cellular processes; Secretion system
K02241	competence protein ComFB	Brite Hierarchies; Protein families: signaling and cellular processes; Secretion system
K02242	competence protein ComFC	Brite Hierarchies; Protein families: signaling and cellular processes; Secretion system
K02248	competence protein ComGF	Brite Hierarchies; Protein families: signaling and cellular processes; Secretion system
K02255	ferritin-like protein 2	Not Included in Pathway or Brite; Unclassified: signaling and cellular processes; Others
K02256	cytochrome c oxidase subunit 1 [EC:1.9.3.1]	Metabolism; Energy metabolism; Oxidative phosphorylation | Organismal Systems; Circulatory system; Cardiac muscle contraction | Organismal Systems; Environmental adaptation; Thermogenesis | Human Diseases; Neurodegenerative diseases; Alzheimer disease | Human Diseases; Neurodegenerative diseases; Parkinson disease | Human Diseases; Neurodegenerative diseases; Huntington disease | Human Diseases; …
K02257	heme o synthase [EC:2.5.1.141]	Metabolism; Energy metabolism; Oxidative phosphorylation | Metabolism; Metabolism of cofactors and vitamins; Porphyrin and chlorophyll metabolism | Organismal Systems; Environmental adaptation; Thermogenesis | Brite Hierarchies; Protein families: metabolism; Prenyltransferases | Brite Hierarchies; Protein families: genetic information processing; Mitochondrial biogenesis
K02258	cytochrome c oxidase assembly protein subunit 11	Metabolism; Energy metabolism; Oxidative phosphorylation | Organismal Systems; Environmental adaptation; Thermogenesis | Brite Hierarchies; Protein families: genetic information processing; Mitochondrial biogenesis
K02259	cytochrome c oxidase assembly protein subunit 15	Metabolism; Energy metabolism; Oxidative phosphorylation | Metabolism; Metabolism of cofactors and vitamins; Porphyrin and chlorophyll metabolism | Environmental Information Processing; Signal transduction; Two-component system | Organismal Systems; Environmental adaptation; Thermogenesis | Brite Hierarchies; Protein families: genetic information processing; Mitochondrial biogenesis
K02261	cytochrome c oxidase subunit 2	Metabolism; Energy metabolism; Oxidative phosphorylation | Organismal Systems; Circulatory system; Cardiac muscle contraction | Organismal Systems; Environmental adaptation; Thermogenesis | Human Diseases; Neurodegenerative diseases; Alzheimer disease | Human Diseases; Neurodegenerative diseases; Parkinson disease | Human Diseases; Neurodegenerative diseases; Huntington disease | Human Diseases; …
K02262	cytochrome c oxidase subunit 3	Metabolism; Energy metabolism; Oxidative phosphorylation | Organismal Systems; Circulatory system; Cardiac muscle contraction | Organismal Systems; Environmental adaptation; Thermogenesis | Human Diseases; Neurodegenerative diseases; Alzheimer disease | Human Diseases; Neurodegenerative diseases; Parkinson disease | Human Diseases; Neurodegenerative diseases; Huntington disease | Human Diseases; …
K02274	cytochrome c oxidase subunit I [EC:1.9.3.1]	Metabolism; Energy metabolism; Oxidative phosphorylation
K02275	cytochrome c oxidase subunit II [EC:1.9.3.1]	Metabolism; Energy metabolism; Oxidative phosphorylation
K02276	cytochrome c oxidase subunit III [EC:1.9.3.1]	Metabolism; Energy metabolism; Oxidative phosphorylation
K02277	cytochrome c oxidase subunit IV [EC:1.9.3.1]	Metabolism; Energy metabolism; Oxidative phosphorylation
K02278	prepilin peptidase CpaA [EC:3.4.23.43]	Brite Hierarchies; Protein families: metabolism; Peptidases | Brite Hierarchies; Protein families: signaling and cellular processes; Secretion system | Brite Hierarchies; Protein families: signaling and cellular processes; Bacterial motility proteins
K02279	pilus assembly protein CpaB	Brite Hierarchies; Protein families: signaling and cellular processes; Secretion system | Brite Hierarchies; Protein families: signaling and cellular processes; Bacterial motility proteins
K02280	pilus assembly protein CpaC	Brite Hierarchies; Protein families: signaling and cellular processes; Secretion system | Brite Hierarchies; Protein families: signaling and cellular processes; Bacterial motility proteins
K02281	pilus assembly protein CpaD	Brite Hierarchies; Protein families: signaling and cellular processes; Secretion system | Brite Hierarchies; Protein families: signaling and cellular processes; Bacterial motility proteins
K02282	pilus assembly protein CpaE	Brite Hierarchies; Protein families: signaling and cellular processes; Secretion system | Brite Hierarchies; Protein families: signaling and cellular processes; Bacterial motility proteins
K02283	pilus assembly protein CpaF	Brite Hierarchies; Protein families: signaling and cellular processes; Secretion system | Brite Hierarchies; Protein families: signaling and cellular processes; Bacterial motility proteins
K02291	15-cis-phytoene synthase [EC:2.5.1.32]	Metabolism; Metabolism of terpenoids and polyketides; Carotenoid biosynthesis | Brite Hierarchies; Protein families: metabolism; Prenyltransferases
K02292	beta-carotene ketolase (CrtO type)	Metabolism; Metabolism of terpenoids and polyketides; Carotenoid biosynthesis
K02293	15-cis-phytoene desaturase [EC:1.3.5.5]	Metabolism; Metabolism of terpenoids and polyketides; Carotenoid biosynthesis
K02294	beta-carotene hydroxylase [EC:1.14.13.-]	Metabolism; Metabolism of terpenoids and polyketides; Carotenoid biosynthesis
K02295	cryptochrome	Organismal Systems; Environmental adaptation; Circadian rhythm | Brite Hierarchies; Protein families: genetic information processing; DNA repair and recombination proteins
K02297	cytochrome o ubiquinol oxidase subunit II [EC:7.1.1.3]	Metabolism; Energy metabolism; Oxidative phosphorylation
K02298	cytochrome o ubiquinol oxidase subunit I [EC:7.1.1.3]	Metabolism; Energy metabolism; Oxidative phosphorylation
K02299	cytochrome o ubiquinol oxidase subunit III	Metabolism; Energy metabolism; Oxidative phosphorylation
K02300	cytochrome o ubiquinol oxidase subunit IV	Metabolism; Energy metabolism; Oxidative phosphorylation
K02302	uroporphyrin-III C-methyltransferase / precorrin-2 dehydrogenase / sirohydrochlorin ferrochelatase [EC:2.1.1.107 1.3.1.76 4.99.1.4]	Metabolism; Metabolism of cofactors and vitamins; Porphyrin and chlorophyll metabolism
K02303	uroporphyrin-III C-methyltransferase [EC:2.1.1.107]	Metabolism; Metabolism of cofactors and vitamins; Porphyrin and chlorophyll metabolism
K02304	precorrin-2 dehydrogenase / sirohydrochlorin ferrochelatase [EC:1.3.1.76 4.99.1.4]	Metabolism; Metabolism of cofactors and vitamins; Porphyrin and chlorophyll metabolism
K02305	nitric oxide reductase subunit C	Metabolism; Energy metabolism; Nitrogen metabolism
K02307	DASH complex subunit DAM1	Cellular Processes; Cell growth and death; Cell cycle - yeast | Brite Hierarchies; Protein families: genetic information processing; Chromosome and associated proteins
K02313	chromosomal replication initiator protein	Environmental Information Processing; Signal transduction; Two-component system | Cellular Processes; Cell growth and death; Cell cycle - Caulobacter | Brite Hierarchies; Protein families: genetic information processing; DNA replication proteins | Brite Hierarchies; Protein families: genetic information processing; Chromosome and associated proteins
K02314	replicative DNA helicase [EC:3.6.4.12]	Genetic Information Processing; Replication and repair; DNA replication | Cellular Processes; Cell growth and death; Cell cycle - Caulobacter | Brite Hierarchies; Protein families: genetic information processing; DNA replication proteins
K02315	DNA replication protein DnaC	Brite Hierarchies; Protein families: genetic information processing; DNA replication proteins
K02316	DNA primase [EC:2.7.7.101]	Genetic Information Processing; Replication and repair; DNA replication | Brite Hierarchies; Protein families: genetic information processing; DNA replication proteins
K02317	DNA replication protein DnaT	Genetic Information Processing; Replication and repair; Homologous recombination | Brite Hierarchies; Protein families: genetic information processing; DNA repair and recombination proteins
K02319	DNA polymerase, archaea type [EC:2.7.7.7]	Genetic Information Processing; Replication and repair; DNA replication | Brite Hierarchies; Protein families: genetic information processing; DNA replication proteins
K02321	DNA polymerase alpha subunit B	Genetic Information Processing; Replication and repair; DNA replication | Brite Hierarchies; Protein families: genetic information processing; DNA replication proteins
K02322	DNA polymerase II large subunit [EC:2.7.7.7]	Genetic Information Processing; Replication and repair; DNA replication | Brite Hierarchies; Protein families: genetic information processing; DNA replication proteins
K02323	DNA polymerase II small subunit [EC:2.7.7.7]	Genetic Information Processing; Replication and repair; DNA replication | Brite Hierarchies; Protein families: genetic information processing; DNA replication proteins
K02324	DNA polymerase epsilon subunit 1 [EC:2.7.7.7]	Genetic Information Processing; Replication and repair; DNA replication | Genetic Information Processing; Replication and repair; Base excision repair | Genetic Information Processing; Replication and repair; Nucleotide excision repair | Brite Hierarchies; Protein families: genetic information processing; DNA replication proteins | Brite Hierarchies; Protein families: genetic information processi…
K02325	DNA polymerase epsilon subunit 2 [EC:2.7.7.7]	Genetic Information Processing; Replication and repair; DNA replication | Genetic Information Processing; Replication and repair; Base excision repair | Genetic Information Processing; Replication and repair; Nucleotide excision repair | Brite Hierarchies; Protein families: genetic information processing; DNA replication proteins | Brite Hierarchies; Protein families: genetic information processi…
K02327	DNA polymerase delta subunit 1 [EC:2.7.7.7]	Genetic Information Processing; Replication and repair; DNA replication | Genetic Information Processing; Replication and repair; Base excision repair | Genetic Information Processing; Replication and repair; Nucleotide excision repair | Genetic Information Processing; Replication and repair; Mismatch repair | Genetic Information Processing; Replication and repair; Homologous recombination | Brit…
K02328	DNA polymerase delta subunit 2	Genetic Information Processing; Replication and repair; DNA replication | Genetic Information Processing; Replication and repair; Base excision repair | Genetic Information Processing; Replication and repair; Nucleotide excision repair | Genetic Information Processing; Replication and repair; Mismatch repair | Genetic Information Processing; Replication and repair; Homologous recombination | Brit…
K02332	DNA polymerase gamma 1 [EC:2.7.7.7]	Cellular Processes; Transport and catabolism; Mitophagy - yeast | Brite Hierarchies; Protein families: genetic information processing; DNA replication proteins | Brite Hierarchies; Protein families: genetic information processing; Mitochondrial biogenesis
K02334	DNA polymerase bacteriophage-type [EC:2.7.7.7]	Not Included in Pathway or Brite; Unclassified: metabolism; Enzymes with EC numbers
K02335	DNA polymerase I [EC:2.7.7.7]	Genetic Information Processing; Replication and repair; DNA replication | Genetic Information Processing; Replication and repair; Base excision repair | Genetic Information Processing; Replication and repair; Nucleotide excision repair | Genetic Information Processing; Replication and repair; Homologous recombination | Brite Hierarchies; Protein families: genetic information processing; DNA repli…
K02336	DNA polymerase II [EC:2.7.7.7]	Brite Hierarchies; Protein families: genetic information processing; DNA repair and recombination proteins
K02337	DNA polymerase III subunit alpha [EC:2.7.7.7]	Genetic Information Processing; Replication and repair; DNA replication | Genetic Information Processing; Replication and repair; Mismatch repair | Genetic Information Processing; Replication and repair; Homologous recombination | Brite Hierarchies; Protein families: genetic information processing; DNA replication proteins | Brite Hierarchies; Protein families: genetic information processing; DNA…
K02338	DNA polymerase III subunit beta [EC:2.7.7.7]	Genetic Information Processing; Replication and repair; DNA replication | Genetic Information Processing; Replication and repair; Mismatch repair | Genetic Information Processing; Replication and repair; Homologous recombination | Brite Hierarchies; Protein families: genetic information processing; DNA replication proteins | Brite Hierarchies; Protein families: genetic information processing; DNA…
K02339	DNA polymerase III subunit chi [EC:2.7.7.7]	Genetic Information Processing; Replication and repair; DNA replication | Genetic Information Processing; Replication and repair; Mismatch repair | Genetic Information Processing; Replication and repair; Homologous recombination | Brite Hierarchies; Protein families: genetic information processing; DNA replication proteins | Brite Hierarchies; Protein families: genetic information processing; DNA…
K02340	DNA polymerase III subunit delta [EC:2.7.7.7]	Genetic Information Processing; Replication and repair; DNA replication | Genetic Information Processing; Replication and repair; Mismatch repair | Genetic Information Processing; Replication and repair; Homologous recombination | Brite Hierarchies; Protein families: genetic information processing; DNA replication proteins | Brite Hierarchies; Protein families: genetic information processing; DNA…
K02341	DNA polymerase III subunit delta' [EC:2.7.7.7]	Genetic Information Processing; Replication and repair; DNA replication | Genetic Information Processing; Replication and repair; Mismatch repair | Genetic Information Processing; Replication and repair; Homologous recombination | Brite Hierarchies; Protein families: genetic information processing; DNA replication proteins | Brite Hierarchies; Protein families: genetic information processing; DNA…
K02342	DNA polymerase III subunit epsilon [EC:2.7.7.7]	Genetic Information Processing; Replication and repair; DNA replication | Genetic Information Processing; Replication and repair; Mismatch repair | Genetic Information Processing; Replication and repair; Homologous recombination | Brite Hierarchies; Protein families: genetic information processing; DNA replication proteins | Brite Hierarchies; Protein families: genetic information processing; DNA…
K02343	DNA polymerase III subunit gamma/tau [EC:2.7.7.7]	Genetic Information Processing; Replication and repair; DNA replication | Genetic Information Processing; Replication and repair; Mismatch repair | Genetic Information Processing; Replication and repair; Homologous recombination | Brite Hierarchies; Protein families: genetic information processing; DNA replication proteins | Brite Hierarchies; Protein families: genetic information processing; DNA…
K02344	DNA polymerase III subunit psi [EC:2.7.7.7]	Genetic Information Processing; Replication and repair; DNA replication | Genetic Information Processing; Replication and repair; Mismatch repair | Genetic Information Processing; Replication and repair; Homologous recombination | Brite Hierarchies; Protein families: genetic information processing; DNA replication proteins | Brite Hierarchies; Protein families: genetic information processing; DNA…
K02345	DNA polymerase III subunit theta [EC:2.7.7.7]	Genetic Information Processing; Replication and repair; DNA replication | Genetic Information Processing; Replication and repair; Mismatch repair | Genetic Information Processing; Replication and repair; Homologous recombination | Brite Hierarchies; Protein families: genetic information processing; DNA replication proteins | Brite Hierarchies; Protein families: genetic information processing; DNA…
K02346	DNA polymerase IV [EC:2.7.7.7]	Brite Hierarchies; Protein families: genetic information processing; DNA repair and recombination proteins
K02347	DNA polymerase (family X)	Brite Hierarchies; Protein families: genetic information processing; DNA repair and recombination proteins
K02348	ElaA protein	Not Included in Pathway or Brite; Poorly characterized; General function prediction only
K02349	DNA polymerase theta [EC:2.7.7.7]	Brite Hierarchies; Protein families: genetic information processing; DNA repair and recombination proteins
K02350	DNA polymerase zeta [EC:2.7.7.7]	Genetic Information Processing; Replication and repair; Fanconi anemia pathway | Human Diseases; Drug resistance: Antineoplastic; Platinum drug resistance | Brite Hierarchies; Protein families: genetic information processing; DNA repair and recombination proteins
K02351	putative membrane protein	Not Included in Pathway or Brite; Poorly characterized; General function prediction only
K02355	elongation factor G	Brite Hierarchies; Protein families: genetic information processing; Translation factors | Brite Hierarchies; Protein families: genetic information processing; Mitochondrial biogenesis
K02356	elongation factor P	Brite Hierarchies; Protein families: genetic information processing; Translation factors
K02357	elongation factor Ts	Brite Hierarchies; Protein families: genetic information processing; Translation factors | Brite Hierarchies; Protein families: genetic information processing; Mitochondrial biogenesis
K02358	elongation factor Tu	Brite Hierarchies; Protein families: genetic information processing; Translation factors | Brite Hierarchies; Protein families: genetic information processing; Mitochondrial biogenesis | Brite Hierarchies; Protein families: signaling and cellular processes; Exosome
K02359	egghead protein (zeste-white 4 protein)	Organismal Systems; Development; Dorso-ventral axis formation
K02361	isochorismate synthase [EC:5.4.4.2]	Metabolism; Metabolism of cofactors and vitamins; Ubiquinone and other terpenoid-quinone biosynthesis | Metabolism; Metabolism of terpenoids and polyketides; Biosynthesis of siderophore group nonribosomal peptides
K02362	enterobactin synthetase component D [EC:6.3.2.14 2.7.8.-]	Metabolism; Metabolism of terpenoids and polyketides; Biosynthesis of siderophore group nonribosomal peptides
K02363	2,3-dihydroxybenzoate-AMP ligase [EC:6.3.2.14 2.7.7.58]	Metabolism; Metabolism of terpenoids and polyketides; Biosynthesis of siderophore group nonribosomal peptides | Brite Hierarchies; Protein families: metabolism; Polyketide biosynthesis proteins
K02364	enterobactin synthetase component F [EC:6.3.2.14]	Metabolism; Metabolism of terpenoids and polyketides; Biosynthesis of siderophore group nonribosomal peptides | Brite Hierarchies; Protein families: metabolism; Polyketide biosynthesis proteins
K02365	separase [EC:3.4.22.49]	Cellular Processes; Cell growth and death; Cell cycle | Cellular Processes; Cell growth and death; Cell cycle - yeast | Cellular Processes; Cell growth and death; Meiosis - yeast | Cellular Processes; Cell growth and death; Oocyte meiosis | Human Diseases; Infectious diseases: Viral; Human T-cell leukemia virus 1 infection | Brite Hierarchies; Protein families: metabolism; Peptidases | Brite Hier…
K02366	glucuronyl/N-acetylglucosaminyl transferase EXT1 [EC:2.4.1.224 2.4.1.225]	Metabolism; Glycan biosynthesis and metabolism; Glycosaminoglycan biosynthesis - heparan sulfate / heparin | Brite Hierarchies; Protein families: metabolism; Glycosyltransferases
K02371	enoyl-[acyl-carrier protein] reductase II [EC:1.3.1.9]	Metabolism; Lipid metabolism; Fatty acid biosynthesis | Brite Hierarchies; Protein families: metabolism; Lipid biosynthesis proteins
K02372	3-hydroxyacyl-[acyl-carrier-protein] dehydratase [EC:4.2.1.59]	Metabolism; Lipid metabolism; Fatty acid biosynthesis | Metabolism; Metabolism of cofactors and vitamins; Biotin metabolism | Brite Hierarchies; Protein families: metabolism; Lipid biosynthesis proteins
K02377	GDP-L-fucose synthase [EC:1.1.1.271]	Metabolism; Carbohydrate metabolism; Fructose and mannose metabolism | Metabolism; Carbohydrate metabolism; Amino sugar and nucleotide sugar metabolism
K02379	FdhD protein	Not Included in Pathway or Brite; Unclassified: metabolism; Energy metabolism
K02380	FdhE protein	Not Included in Pathway or Brite; Unclassified: genetic information processing; Protein processing
K02381	FdrA protein	Not Included in Pathway or Brite; Unclassified: metabolism; Energy metabolism
K02385	flagellar protein FlbD	Brite Hierarchies; Protein families: signaling and cellular processes; Bacterial motility proteins
K02386	flagella basal body P-ring formation protein FlgA	Cellular Processes; Cell motility; Flagellar assembly | Brite Hierarchies; Protein families: signaling and cellular processes; Bacterial motility proteins
K02387	flagellar basal-body rod protein FlgB	Cellular Processes; Cell motility; Flagellar assembly | Brite Hierarchies; Protein families: signaling and cellular processes; Bacterial motility proteins
K02388	flagellar basal-body rod protein FlgC	Cellular Processes; Cell motility; Flagellar assembly | Brite Hierarchies; Protein families: signaling and cellular processes; Bacterial motility proteins
K02389	flagellar basal-body rod modification protein FlgD	Cellular Processes; Cell motility; Flagellar assembly | Brite Hierarchies; Protein families: signaling and cellular processes; Bacterial motility proteins
K02390	flagellar hook protein FlgE	Cellular Processes; Cell motility; Flagellar assembly | Brite Hierarchies; Protein families: signaling and cellular processes; Bacterial motility proteins
K02391	flagellar basal-body rod protein FlgF	Cellular Processes; Cell motility; Flagellar assembly | Brite Hierarchies; Protein families: signaling and cellular processes; Bacterial motility proteins
K02392	flagellar basal-body rod protein FlgG	Cellular Processes; Cell motility; Flagellar assembly | Brite Hierarchies; Protein families: signaling and cellular processes; Bacterial motility proteins
K02393	flagellar L-ring protein precursor FlgH	Cellular Processes; Cell motility; Flagellar assembly | Brite Hierarchies; Protein families: signaling and cellular processes; Bacterial motility proteins
K02394	flagellar P-ring protein precursor FlgI	Cellular Processes; Cell motility; Flagellar assembly | Brite Hierarchies; Protein families: signaling and cellular processes; Bacterial motility proteins
K02395	flagellar protein FlgJ	Brite Hierarchies; Protein families: signaling and cellular processes; Bacterial motility proteins
K02396	flagellar hook-associated protein 1 FlgK	Cellular Processes; Cell motility; Flagellar assembly | Brite Hierarchies; Protein families: signaling and cellular processes; Bacterial motility proteins
K02397	flagellar hook-associated protein 3 FlgL	Cellular Processes; Cell motility; Flagellar assembly | Brite Hierarchies; Protein families: signaling and cellular processes; Bacterial motility proteins
K02398	negative regulator of flagellin synthesis FlgM	Environmental Information Processing; Signal transduction; Two-component system | Cellular Processes; Cellular community - prokaryotes; Biofilm formation - Pseudomonas aeruginosa | Cellular Processes; Cellular community - prokaryotes; Biofilm formation - Escherichia coli | Cellular Processes; Cell motility; Flagellar assembly | Brite Hierarchies; Protein families: signaling and cellular processes…
K02399	flagella synthesis protein FlgN	Cellular Processes; Cell motility; Flagellar assembly | Brite Hierarchies; Protein families: signaling and cellular processes; Bacterial motility proteins
K02400	flagellar biosynthesis protein FlhA	Cellular Processes; Cell motility; Flagellar assembly | Brite Hierarchies; Protein families: signaling and cellular processes; Secretion system | Brite Hierarchies; Protein families: signaling and cellular processes; Bacterial motility proteins
K02401	flagellar biosynthetic protein FlhB	Cellular Processes; Cell motility; Flagellar assembly | Brite Hierarchies; Protein families: signaling and cellular processes; Secretion system | Brite Hierarchies; Protein families: signaling and cellular processes; Bacterial motility proteins
K02402	flagellar transcriptional activator FlhC	Environmental Information Processing; Signal transduction; Two-component system | Cellular Processes; Cellular community - prokaryotes; Quorum sensing | Cellular Processes; Cellular community - prokaryotes; Biofilm formation - Escherichia coli | Cellular Processes; Cell motility; Flagellar assembly | Brite Hierarchies; Protein families: signaling and cellular processes; Bacterial motility proteins
K02403	flagellar transcriptional activator FlhD	Environmental Information Processing; Signal transduction; Two-component system | Cellular Processes; Cellular community - prokaryotes; Quorum sensing | Cellular Processes; Cellular community - prokaryotes; Biofilm formation - Escherichia coli | Cellular Processes; Cell motility; Flagellar assembly | Brite Hierarchies; Protein families: signaling and cellular processes; Bacterial motility proteins
K02404	flagellar biosynthesis protein FlhF	Brite Hierarchies; Protein families: signaling and cellular processes; Bacterial motility proteins
K02405	RNA polymerase sigma factor for flagellar operon FliA	Environmental Information Processing; Signal transduction; Two-component system | Cellular Processes; Cellular community - prokaryotes; Biofilm formation - Vibrio cholerae | Cellular Processes; Cellular community - prokaryotes; Biofilm formation - Pseudomonas aeruginosa | Cellular Processes; Cellular community - prokaryotes; Biofilm formation - Escherichia coli | Cellular Processes; Cell motility…
K02406	flagellin	Environmental Information Processing; Signal transduction; Two-component system | Cellular Processes; Cell motility; Flagellar assembly | Organismal Systems; Immune system; NOD-like receptor signaling pathway | Organismal Systems; Environmental adaptation; Plant-pathogen interaction | Human Diseases; Infectious diseases: Bacterial; Salmonella infection | Human Diseases; Infectious diseases: Bacte…
K02407	flagellar hook-associated protein 2	Cellular Processes; Cell motility; Flagellar assembly | Brite Hierarchies; Protein families: signaling and cellular processes; Bacterial motility proteins
K02408	flagellar hook-basal body complex protein FliE	Cellular Processes; Cell motility; Flagellar assembly | Brite Hierarchies; Protein families: signaling and cellular processes; Bacterial motility proteins
K02409	flagellar M-ring protein FliF	Cellular Processes; Cell motility; Flagellar assembly | Brite Hierarchies; Protein families: signaling and cellular processes; Secretion system | Brite Hierarchies; Protein families: signaling and cellular processes; Bacterial motility proteins
K02410	flagellar motor switch protein FliG	Cellular Processes; Cell motility; Bacterial chemotaxis | Cellular Processes; Cell motility; Flagellar assembly | Brite Hierarchies; Protein families: signaling and cellular processes; Bacterial motility proteins
K02411	flagellar assembly protein FliH	Cellular Processes; Cell motility; Flagellar assembly | Brite Hierarchies; Protein families: signaling and cellular processes; Secretion system | Brite Hierarchies; Protein families: signaling and cellular processes; Bacterial motility proteins
K02412	flagellum-specific ATP synthase [EC:3.6.3.50]	Cellular Processes; Cell motility; Flagellar assembly | Brite Hierarchies; Protein families: signaling and cellular processes; Secretion system | Brite Hierarchies; Protein families: signaling and cellular processes; Bacterial motility proteins
K02413	flagellar FliJ protein	Cellular Processes; Cell motility; Flagellar assembly | Brite Hierarchies; Protein families: signaling and cellular processes; Bacterial motility proteins
K02414	flagellar hook-length control protein FliK	Cellular Processes; Cell motility; Flagellar assembly | Brite Hierarchies; Protein families: signaling and cellular processes; Bacterial motility proteins
K02415	flagellar FliL protein	Brite Hierarchies; Protein families: signaling and cellular processes; Bacterial motility proteins
K02416	flagellar motor switch protein FliM	Cellular Processes; Cell motility; Bacterial chemotaxis | Cellular Processes; Cell motility; Flagellar assembly | Brite Hierarchies; Protein families: signaling and cellular processes; Bacterial motility proteins
K02417	flagellar motor switch protein FliN/FliY	Cellular Processes; Cell motility; Bacterial chemotaxis | Cellular Processes; Cell motility; Flagellar assembly | Brite Hierarchies; Protein families: signaling and cellular processes; Secretion system | Brite Hierarchies; Protein families: signaling and cellular processes; Bacterial motility proteins
K02418	flagellar protein FliO/FliZ	Cellular Processes; Cell motility; Flagellar assembly | Brite Hierarchies; Protein families: signaling and cellular processes; Secretion system | Brite Hierarchies; Protein families: signaling and cellular processes; Bacterial motility proteins
K02419	flagellar biosynthetic protein FliP	Cellular Processes; Cell motility; Flagellar assembly | Brite Hierarchies; Protein families: signaling and cellular processes; Secretion system | Brite Hierarchies; Protein families: signaling and cellular processes; Bacterial motility proteins
K02420	flagellar biosynthetic protein FliQ	Cellular Processes; Cell motility; Flagellar assembly | Brite Hierarchies; Protein families: signaling and cellular processes; Secretion system | Brite Hierarchies; Protein families: signaling and cellular processes; Bacterial motility proteins
K02421	flagellar biosynthetic protein FliR	Cellular Processes; Cell motility; Flagellar assembly | Brite Hierarchies; Protein families: signaling and cellular processes; Secretion system | Brite Hierarchies; Protein families: signaling and cellular processes; Bacterial motility proteins
K02422	flagellar protein FliS	Cellular Processes; Cell motility; Flagellar assembly | Brite Hierarchies; Protein families: signaling and cellular processes; Bacterial motility proteins
K02423	flagellar protein FliT	Cellular Processes; Cell motility; Flagellar assembly | Brite Hierarchies; Protein families: signaling and cellular processes; Bacterial motility proteins
K02424	L-cystine transport system substrate-binding protein	Environmental Information Processing; Membrane transport; ABC transporters | Brite Hierarchies; Protein families: signaling and cellular processes; Transporters | Brite Hierarchies; Protein families: signaling and cellular processes; Bacterial motility proteins
K02425	regulator of sigma S factor FliZ	Cellular Processes; Cellular community - prokaryotes; Biofilm formation - Escherichia coli | Brite Hierarchies; Protein families: signaling and cellular processes; Bacterial motility proteins
K02426	cysteine desulfuration protein SufE	Not Included in Pathway or Brite; Poorly characterized; General function prediction only
K02427	23S rRNA (uridine2552-2'-O)-methyltransferase [EC:2.1.1.166]	Brite Hierarchies; Protein families: genetic information processing; Ribosome biogenesis
K02428	XTP/dITP diphosphohydrolase [EC:3.6.1.66]	Metabolism; Nucleotide metabolism; Purine metabolism
K02429	MFS transporter, FHS family, L-fucose permease	Brite Hierarchies; Protein families: signaling and cellular processes; Transporters
K02430	DeoR family transcriptional regulator, L-fucose operon activator	Brite Hierarchies; Protein families: genetic information processing; Transcription factors
K02431	L-fucose mutarotase [EC:5.1.3.29]	Not Included in Pathway or Brite; Unclassified: metabolism; Enzymes with EC numbers
K02433	aspartyl-tRNA(Asn)/glutamyl-tRNA(Gln) amidotransferase subunit A [EC:6.3.5.6 6.3.5.7]	Genetic Information Processing; Translation; Aminoacyl-tRNA biosynthesis | Brite Hierarchies; Protein families: genetic information processing; Mitochondrial biogenesis
K02434	aspartyl-tRNA(Asn)/glutamyl-tRNA(Gln) amidotransferase subunit B [EC:6.3.5.6 6.3.5.7]	Genetic Information Processing; Translation; Aminoacyl-tRNA biosynthesis | Brite Hierarchies; Protein families: genetic information processing; Mitochondrial biogenesis
K02435	aspartyl-tRNA(Asn)/glutamyl-tRNA(Gln) amidotransferase subunit C [EC:6.3.5.6 6.3.5.7]	Genetic Information Processing; Translation; Aminoacyl-tRNA biosynthesis | Brite Hierarchies; Protein families: genetic information processing; Mitochondrial biogenesis
K02436	DeoR family transcriptional regulator, galactitol utilization operon repressor	Brite Hierarchies; Protein families: genetic information processing; Transcription factors
K02437	glycine cleavage system H protein	Metabolism; Carbohydrate metabolism; Glyoxylate and dicarboxylate metabolism | Metabolism; Amino acid metabolism; Glycine, serine and threonine metabolism
K02438	glycogen debranching enzyme [EC:3.2.1.196]	Metabolism; Carbohydrate metabolism; Starch and sucrose metabolism
K02439	thiosulfate sulfurtransferase [EC:2.8.1.1]	Metabolism; Energy metabolism; Sulfur metabolism
K02440	glycerol uptake facilitator protein	Brite Hierarchies; Protein families: signaling and cellular processes; Transporters
K02441	GlpG protein	Not Included in Pathway or Brite; Poorly characterized; General function prediction only
K02442	membrane protein GlpM	Not Included in Pathway or Brite; Poorly characterized; General function prediction only
K02443	glycerol uptake operon antiterminator	Brite Hierarchies; Protein families: genetic information processing; Transcription factors
K02444	DeoR family transcriptional regulator, glycerol-3-phosphate regulon repressor	Brite Hierarchies; Protein families: genetic information processing; Transcription factors
K02445	MFS transporter, OPA family, glycerol-3-phosphate transporter	Brite Hierarchies; Protein families: signaling and cellular processes; Transporters
K02446	fructose-1,6-bisphosphatase II [EC:3.1.3.11]	Metabolism; Carbohydrate metabolism; Glycolysis / Gluconeogenesis | Metabolism; Carbohydrate metabolism; Pentose phosphate pathway | Metabolism; Carbohydrate metabolism; Fructose and mannose metabolism | Metabolism; Energy metabolism; Carbon fixation in photosynthetic organisms | Metabolism; Energy metabolism; Methane metabolism
K02448	nitric oxide reductase NorD protein	Not Included in Pathway or Brite; Unclassified: metabolism; Energy metabolism
K02450	general secretion pathway protein A	Brite Hierarchies; Protein families: signaling and cellular processes; Secretion system
K02451	general secretion pathway protein B	Brite Hierarchies; Protein families: signaling and cellular processes; Secretion system
K02452	general secretion pathway protein C	Environmental Information Processing; Membrane transport; Bacterial secretion system | Cellular Processes; Cellular community - prokaryotes; Biofilm formation - Vibrio cholerae | Brite Hierarchies; Protein families: signaling and cellular processes; Secretion system
K02453	general secretion pathway protein D	Environmental Information Processing; Membrane transport; Bacterial secretion system | Cellular Processes; Cellular community - prokaryotes; Biofilm formation - Vibrio cholerae | Brite Hierarchies; Protein families: signaling and cellular processes; Secretion system
K02454	general secretion pathway protein E	Environmental Information Processing; Membrane transport; Bacterial secretion system | Cellular Processes; Cellular community - prokaryotes; Biofilm formation - Vibrio cholerae | Brite Hierarchies; Protein families: signaling and cellular processes; Secretion system
K02455	general secretion pathway protein F	Environmental Information Processing; Membrane transport; Bacterial secretion system | Cellular Processes; Cellular community - prokaryotes; Biofilm formation - Vibrio cholerae | Brite Hierarchies; Protein families: signaling and cellular processes; Secretion system
K02456	general secretion pathway protein G	Environmental Information Processing; Membrane transport; Bacterial secretion system | Cellular Processes; Cellular community - prokaryotes; Biofilm formation - Vibrio cholerae | Brite Hierarchies; Protein families: signaling and cellular processes; Secretion system
K02457	general secretion pathway protein H	Environmental Information Processing; Membrane transport; Bacterial secretion system | Cellular Processes; Cellular community - prokaryotes; Biofilm formation - Vibrio cholerae | Brite Hierarchies; Protein families: signaling and cellular processes; Secretion system
K02458	general secretion pathway protein I	Environmental Information Processing; Membrane transport; Bacterial secretion system | Cellular Processes; Cellular community - prokaryotes; Biofilm formation - Vibrio cholerae | Brite Hierarchies; Protein families: signaling and cellular processes; Secretion system
K02459	general secretion pathway protein J	Environmental Information Processing; Membrane transport; Bacterial secretion system | Cellular Processes; Cellular community - prokaryotes; Biofilm formation - Vibrio cholerae | Brite Hierarchies; Protein families: signaling and cellular processes; Secretion system
K02460	general secretion pathway protein K	Environmental Information Processing; Membrane transport; Bacterial secretion system | Cellular Processes; Cellular community - prokaryotes; Biofilm formation - Vibrio cholerae | Brite Hierarchies; Protein families: signaling and cellular processes; Secretion system
K02461	general secretion pathway protein L	Environmental Information Processing; Membrane transport; Bacterial secretion system | Cellular Processes; Cellular community - prokaryotes; Biofilm formation - Vibrio cholerae | Brite Hierarchies; Protein families: signaling and cellular processes; Secretion system
K02462	general secretion pathway protein M	Environmental Information Processing; Membrane transport; Bacterial secretion system | Cellular Processes; Cellular community - prokaryotes; Biofilm formation - Vibrio cholerae | Brite Hierarchies; Protein families: signaling and cellular processes; Secretion system
K02463	general secretion pathway protein N	Cellular Processes; Cellular community - prokaryotes; Biofilm formation - Vibrio cholerae | Brite Hierarchies; Protein families: signaling and cellular processes; Secretion system
K02464	general secretion pathway protein O [EC:3.4.23.43 2.1.1.-]	Environmental Information Processing; Membrane transport; Bacterial secretion system | Brite Hierarchies; Protein families: metabolism; Peptidases | Brite Hierarchies; Protein families: signaling and cellular processes; Secretion system
K02465	general secretion pathway protein S	Environmental Information Processing; Membrane transport; Bacterial secretion system | Brite Hierarchies; Protein families: signaling and cellular processes; Secretion system
K02466	glucitol operon activator protein	Not Included in Pathway or Brite; Unclassified: genetic information processing; Transcription
K02467	arabinose 5-phosphate isomerase [EC:5.3.1.13]	Not Included in Pathway or Brite; Unclassified: metabolism; Enzymes with EC numbers
K02468	DeoR family transcriptional regulator, glucitol operon repressor	Brite Hierarchies; Protein families: genetic information processing; Transcription factors
K02469	DNA gyrase subunit A [EC:5.99.1.3]	Brite Hierarchies; Protein families: genetic information processing; DNA replication proteins | Brite Hierarchies; Protein families: genetic information processing; DNA repair and recombination proteins
K02470	DNA gyrase subunit B [EC:5.99.1.3]	Brite Hierarchies; Protein families: genetic information processing; DNA replication proteins | Brite Hierarchies; Protein families: genetic information processing; DNA repair and recombination proteins
K02471	vitamin B12/bleomycin/antimicrobial peptide transport system ATP-binding/permease protein	Environmental Information Processing; Membrane transport; ABC transporters | Brite Hierarchies; Protein families: signaling and cellular processes; Transporters
K02472	UDP-N-acetyl-D-mannosaminuronic acid dehydrogenase [EC:1.1.1.336]	Metabolism; Carbohydrate metabolism; Amino sugar and nucleotide sugar metabolism | Cellular Processes; Cellular community - prokaryotes; Biofilm formation - Vibrio cholerae
K02473	UDP-N-acetylglucosamine 4-epimerase [EC:5.1.3.7]	Metabolism; Carbohydrate metabolism; Amino sugar and nucleotide sugar metabolism
K02474	UDP-N-acetyl-D-galactosamine dehydrogenase [EC:1.1.1.-]	Metabolism; Carbohydrate metabolism; Amino sugar and nucleotide sugar metabolism | Brite Hierarchies; Protein families: metabolism; Lipopolysaccharide biosynthesis proteins
K02475	two-component system, CitB family, response regulator	Brite Hierarchies; Protein families: signaling and cellular processes; Two-component system
K02476	two-component system, CitB family, sensor kinase [EC:2.7.13.3]	Brite Hierarchies; Protein families: metabolism; Protein kinases | Brite Hierarchies; Protein families: signaling and cellular processes; Two-component system
K02477	two-component system, LytTR family, response regulator	Brite Hierarchies; Protein families: signaling and cellular processes; Two-component system
K02478	two-component system, LytTR family, sensor kinase [EC:2.7.13.3]	Brite Hierarchies; Protein families: metabolism; Protein kinases | Brite Hierarchies; Protein families: signaling and cellular processes; Two-component system
K02479	two-component system, NarL family, response regulator	Brite Hierarchies; Protein families: signaling and cellular processes; Two-component system
K02480	two-component system, NarL family, sensor kinase [EC:2.7.13.3]	Brite Hierarchies; Protein families: metabolism; Protein kinases | Brite Hierarchies; Protein families: signaling and cellular processes; Two-component system
K02481	two-component system, NtrC family, response regulator	Brite Hierarchies; Protein families: signaling and cellular processes; Two-component system
K02482	two-component system, NtrC family, sensor kinase [EC:2.7.13.3]	Brite Hierarchies; Protein families: metabolism; Protein kinases | Brite Hierarchies; Protein families: signaling and cellular processes; Two-component system
K02483	two-component system, OmpR family, response regulator	Brite Hierarchies; Protein families: signaling and cellular processes; Two-component system
K02484	two-component system, OmpR family, sensor kinase [EC:2.7.13.3]	Brite Hierarchies; Protein families: metabolism; Protein kinases | Brite Hierarchies; Protein families: signaling and cellular processes; Two-component system
K02485	two-component system, response regulator	Brite Hierarchies; Protein families: signaling and cellular processes; Two-component system
K02486	two-component system, sensor kinase [EC:2.7.13.3]	Brite Hierarchies; Protein families: metabolism; Protein kinases | Brite Hierarchies; Protein families: signaling and cellular processes; Two-component system
K02487	type IV pili sensor histidine kinase and response regulator	Environmental Information Processing; Signal transduction; Two-component system | Brite Hierarchies; Protein families: signaling and cellular processes; Two-component system | Brite Hierarchies; Protein families: signaling and cellular processes; Bacterial motility proteins
K02488	two-component system, cell cycle response regulator [EC:2.7.7.65]	Environmental Information Processing; Signal transduction; Two-component system | Cellular Processes; Cell growth and death; Cell cycle - Caulobacter | Brite Hierarchies; Protein families: signaling and cellular processes; Two-component system
K02490	two-component system, response regulator, stage 0 sporulation protein F	Environmental Information Processing; Signal transduction; Two-component system | Cellular Processes; Cellular community - prokaryotes; Quorum sensing | Brite Hierarchies; Protein families: signaling and cellular processes; Two-component system
K02491	two-component system, sporulation sensor kinase A [EC:2.7.13.3]	Environmental Information Processing; Signal transduction; Two-component system | Brite Hierarchies; Protein families: metabolism; Protein kinases | Brite Hierarchies; Protein families: signaling and cellular processes; Two-component system
K02492	glutamyl-tRNA reductase [EC:1.2.1.70]	Metabolism; Metabolism of cofactors and vitamins; Porphyrin and chlorophyll metabolism
K02493	release factor glutamine methyltransferase [EC:2.1.1.297]	Brite Hierarchies; Protein families: genetic information processing; Translation factors
K02494	outer membrane lipoprotein LolB	Not Included in Pathway or Brite; Unclassified: signaling and cellular processes; Structural proteins
K02495	oxygen-independent coproporphyrinogen III oxidase [EC:1.3.98.3]	Metabolism; Metabolism of cofactors and vitamins; Porphyrin and chlorophyll metabolism
K02496	uroporphyrin-III C-methyltransferase [EC:2.1.1.107]	Metabolism; Metabolism of cofactors and vitamins; Porphyrin and chlorophyll metabolism
K02497	HemX protein	Not Included in Pathway or Brite; Unclassified: signaling and cellular processes; Structural proteins
K02498	HemY protein	Not Included in Pathway or Brite; Unclassified: metabolism; Cofactor metabolism
K02499	tetrapyrrole methylase family protein / MazG family protein	Brite Hierarchies; Protein families: genetic information processing; Chromosome and associated proteins
K02500	imidazole glycerol-phosphate synthase subunit HisF [EC:4.3.2.10]	Metabolism; Amino acid metabolism; Histidine metabolism
K02501	imidazole glycerol-phosphate synthase subunit HisH [EC:4.3.2.10]	Metabolism; Amino acid metabolism; Histidine metabolism
K02502	ATP phosphoribosyltransferase regulatory subunit	Metabolism; Amino acid metabolism; Histidine metabolism
K02503	histidine triad (HIT) family protein	Brite Hierarchies; Protein families: signaling and cellular processes; Exosome
K02504	protein transport protein HofB	Brite Hierarchies; Protein families: signaling and cellular processes; Secretion system
K02505	protein transport protein HofC	Brite Hierarchies; Protein families: signaling and cellular processes; Secretion system
K02506	leader peptidase HopD [EC:3.4.23.43]	Brite Hierarchies; Protein families: metabolism; Peptidases
K02507	protein transport protein HofQ	Brite Hierarchies; Protein families: signaling and cellular processes; Secretion system
K02508	AraC family transcriptional regulator, 4-hydroxyphenylacetate 3-monooxygenase operon regulatory protein	Brite Hierarchies; Protein families: genetic information processing; Transcription factors
K02509	2-oxo-hept-3-ene-1,7-dioate hydratase [EC:4.2.1.-]	Metabolism; Amino acid metabolism; Tyrosine metabolism
K02510	4-hydroxy-2-oxoheptanedioate aldolase [EC:4.1.2.52]	Metabolism; Amino acid metabolism; Tyrosine metabolism
K02511	MFS transporter, ACS family, 4-hydroxyphenylacetate permease	Brite Hierarchies; Protein families: signaling and cellular processes; Transporters
K02513	heparan sulfate 2-O-sulfotransferase HS2ST1 [EC:2.8.2.-]	Metabolism; Glycan biosynthesis and metabolism; Glycosaminoglycan biosynthesis - heparan sulfate / heparin | Brite Hierarchies; Protein families: metabolism; Glycosyltransferases
K02516	type II protein arginine methyltransferase [EC:2.1.1.320]	Genetic Information Processing; Translation; RNA transport | Environmental Information Processing; Signal transduction; MAPK signaling pathway - yeast | Cellular Processes; Cell growth and death; Cell cycle - yeast | Brite Hierarchies; Protein families: genetic information processing; Spliceosome | Brite Hierarchies; Protein families: genetic information processing; Chromosome and associated prot…
K02517	Kdo2-lipid IVA lauroyltransferase [EC:2.3.1.241]	Metabolism; Glycan biosynthesis and metabolism; Lipopolysaccharide biosynthesis | Brite Hierarchies; Protein families: metabolism; Lipopolysaccharide biosynthesis proteins
K02518	translation initiation factor IF-1	Brite Hierarchies; Protein families: genetic information processing; Translation factors
K02519	translation initiation factor IF-2	Brite Hierarchies; Protein families: genetic information processing; Translation factors | Brite Hierarchies; Protein families: genetic information processing; Mitochondrial biogenesis
K02520	translation initiation factor IF-3	Brite Hierarchies; Protein families: genetic information processing; Translation factors | Brite Hierarchies; Protein families: genetic information processing; Mitochondrial biogenesis
K02521	LysR family transcriptional regulator, positive regulator for ilvC	Brite Hierarchies; Protein families: genetic information processing; Transcription factors
K02523	octaprenyl-diphosphate synthase [EC:2.5.1.90]	Metabolism; Metabolism of terpenoids and polyketides; Terpenoid backbone biosynthesis | Brite Hierarchies; Protein families: metabolism; Prenyltransferases
K02525	LacI family transcriptional regulator, kdg operon repressor	Brite Hierarchies; Protein families: genetic information processing; Transcription factors
K02526	2-keto-3-deoxygluconate permease	Brite Hierarchies; Protein families: signaling and cellular processes; Transporters
K02527	3-deoxy-D-manno-octulosonic-acid transferase [EC:2.4.99.12 2.4.99.13 2.4.99.14 2.4.99.15]	Metabolism; Glycan biosynthesis and metabolism; Lipopolysaccharide biosynthesis | Brite Hierarchies; Protein families: metabolism; Glycosyltransferases | Brite Hierarchies; Protein families: metabolism; Lipopolysaccharide biosynthesis proteins
K02528	16S rRNA (adenine1518-N6/adenine1519-N6)-dimethyltransferase [EC:2.1.1.182]	Brite Hierarchies; Protein families: genetic information processing; Ribosome biogenesis
K02529	LacI family transcriptional regulator	Brite Hierarchies; Protein families: genetic information processing; Transcription factors
K02530	DeoR family transcriptional regulator, lactose phosphotransferase system repressor	Brite Hierarchies; Protein families: genetic information processing; Transcription factors
K02532	MFS transporter, OHS family, lactose permease	Brite Hierarchies; Protein families: signaling and cellular processes; Transporters
K02533	tRNA/rRNA methyltransferase [EC:2.1.1.-]	Brite Hierarchies; Protein families: genetic information processing; Transfer RNA biogenesis
K02535	UDP-3-O-[3-hydroxymyristoyl] N-acetylglucosamine deacetylase [EC:3.5.1.108]	Metabolism; Glycan biosynthesis and metabolism; Lipopolysaccharide biosynthesis | Brite Hierarchies; Protein families: metabolism; Lipopolysaccharide biosynthesis proteins
K02536	UDP-3-O-[3-hydroxymyristoyl] glucosamine N-acyltransferase [EC:2.3.1.191]	Metabolism; Glycan biosynthesis and metabolism; Lipopolysaccharide biosynthesis | Brite Hierarchies; Protein families: metabolism; Lipopolysaccharide biosynthesis proteins
K02537	mitotic spindle assembly checkpoint protein MAD2	Cellular Processes; Cell growth and death; Cell cycle | Cellular Processes; Cell growth and death; Cell cycle - yeast | Cellular Processes; Cell growth and death; Meiosis - yeast | Cellular Processes; Cell growth and death; Oocyte meiosis | Organismal Systems; Endocrine system; Progesterone-mediated oocyte maturation | Human Diseases; Infectious diseases: Viral; Human T-cell leukemia virus 1 infe…
K02538	activator of the mannose operon, transcriptional antiterminator	Brite Hierarchies; Protein families: genetic information processing; Transcription factors
K02540	DNA replication licensing factor MCM2 [EC:3.6.4.12]	Genetic Information Processing; Replication and repair; DNA replication | Cellular Processes; Cell growth and death; Cell cycle | Cellular Processes; Cell growth and death; Cell cycle - yeast | Cellular Processes; Cell growth and death; Meiosis - yeast | Brite Hierarchies; Protein families: genetic information processing; DNA replication proteins | Brite Hierarchies; Protein families: genetic inf…
K02542	DNA replication licensing factor MCM6 [EC:3.6.4.12]	Genetic Information Processing; Replication and repair; DNA replication | Cellular Processes; Cell growth and death; Cell cycle | Cellular Processes; Cell growth and death; Cell cycle - yeast | Cellular Processes; Cell growth and death; Meiosis - yeast | Brite Hierarchies; Protein families: genetic information processing; DNA replication proteins
K02547	methicillin resistance protein	Human Diseases; Drug resistance: Antimicrobial; beta-Lactam resistance | Brite Hierarchies; Protein families: metabolism; Peptidases | Brite Hierarchies; Protein families: signaling and cellular processes; Antimicrobial resistance genes
K02548	1,4-dihydroxy-2-naphthoate polyprenyltransferase [EC:2.5.1.74]	Metabolism; Metabolism of cofactors and vitamins; Ubiquinone and other terpenoid-quinone biosynthesis | Brite Hierarchies; Protein families: metabolism; Prenyltransferases
K02549	O-succinylbenzoate synthase [EC:4.2.1.113]	Metabolism; Metabolism of cofactors and vitamins; Ubiquinone and other terpenoid-quinone biosynthesis
K02551	2-succinyl-5-enolpyruvyl-6-hydroxy-3-cyclohexene-1-carboxylate synthase [EC:2.2.1.9]	Metabolism; Metabolism of cofactors and vitamins; Ubiquinone and other terpenoid-quinone biosynthesis
K02552	menaquinone-specific isochorismate synthase [EC:5.4.4.2]	Metabolism; Metabolism of cofactors and vitamins; Ubiquinone and other terpenoid-quinone biosynthesis | Metabolism; Metabolism of terpenoids and polyketides; Biosynthesis of siderophore group nonribosomal peptides
K02553	regulator of ribonuclease activity A	Brite Hierarchies; Protein families: genetic information processing; Messenger RNA biogenesis
K02554	2-keto-4-pentenoate hydratase [EC:4.2.1.80]	Metabolism; Amino acid metabolism; Phenylalanine metabolism | Metabolism; Xenobiotics biodegradation and metabolism; Benzoate degradation | Metabolism; Xenobiotics biodegradation and metabolism; Xylene degradation | Metabolism; Xenobiotics biodegradation and metabolism; Dioxin degradation
K02555	M-phase inducer tyrosine phosphatase [EC:3.1.3.48]	Environmental Information Processing; Signal transduction; MAPK signaling pathway - yeast | Cellular Processes; Cell growth and death; Cell cycle - yeast | Brite Hierarchies; Protein families: metabolism; Protein phosphatases and associated proteins
K02556	chemotaxis protein MotA	Environmental Information Processing; Signal transduction; Two-component system | Cellular Processes; Cell motility; Bacterial chemotaxis | Cellular Processes; Cell motility; Flagellar assembly | Brite Hierarchies; Protein families: signaling and cellular processes; Transporters | Brite Hierarchies; Protein families: signaling and cellular processes; Bacterial motility proteins
K02557	chemotaxis protein MotB	Cellular Processes; Cell motility; Bacterial chemotaxis | Cellular Processes; Cell motility; Flagellar assembly | Brite Hierarchies; Protein families: signaling and cellular processes; Transporters | Brite Hierarchies; Protein families: signaling and cellular processes; Bacterial motility proteins
K02558	UDP-N-acetylmuramate: L-alanyl-gamma-D-glutamyl-meso-diaminopimelate ligase [EC:6.3.2.45]	Not Included in Pathway or Brite; Unclassified: metabolism; Enzymes with EC numbers
K02560	lauroyl-Kdo2-lipid IVA myristoyltransferase [EC:2.3.1.243]	Metabolism; Glycan biosynthesis and metabolism; Lipopolysaccharide biosynthesis | Brite Hierarchies; Protein families: metabolism; Lipopolysaccharide biosynthesis proteins
K02562	mannitol operon repressor	Brite Hierarchies; Protein families: genetic information processing; Transcription factors
K02563	UDP-N-acetylglucosamine--N-acetylmuramyl-(pentapeptide) pyrophosphoryl-undecaprenol N-acetylglucosamine transferase [EC:2.4.1.227]	Metabolism; Glycan biosynthesis and metabolism; Peptidoglycan biosynthesis | Cellular Processes; Cell growth and death; Cell cycle - Caulobacter | Human Diseases; Drug resistance: Antimicrobial; Vancomycin resistance | Brite Hierarchies; Protein families: metabolism; Peptidoglycan biosynthesis and degradation proteins
K02564	glucosamine-6-phosphate deaminase [EC:3.5.99.6]	Metabolism; Carbohydrate metabolism; Amino sugar and nucleotide sugar metabolism
K02565	N-acetylglucosamine repressor	Brite Hierarchies; Protein families: genetic information processing; Transcription factors
K02566	NagD protein	Not Included in Pathway or Brite; Unclassified: metabolism; Carbohydrate metabolism
K02567	periplasmic nitrate reductase NapA [EC:1.7.99.-]	Metabolism; Energy metabolism; Nitrogen metabolism
K02568	cytochrome c-type protein NapB	Metabolism; Energy metabolism; Nitrogen metabolism
K02569	cytochrome c-type protein NapC	Not Included in Pathway or Brite; Unclassified: metabolism; Energy metabolism
K02570	periplasmic nitrate reductase NapD	Not Included in Pathway or Brite; Unclassified: metabolism; Energy metabolism
K02571	periplasmic nitrate reductase NapE	Not Included in Pathway or Brite; Unclassified: metabolism; Energy metabolism
K02572	ferredoxin-type protein NapF	Not Included in Pathway or Brite; Unclassified: metabolism; Energy metabolism
K02573	ferredoxin-type protein NapG	Not Included in Pathway or Brite; Unclassified: metabolism; Energy metabolism
K02575	MFS transporter, NNP family, nitrate/nitrite transporter	Metabolism; Energy metabolism; Nitrogen metabolism | Brite Hierarchies; Protein families: signaling and cellular processes; Transporters
K02576	heparan sulfate N-deacetylase/N-sulfotransferase NDST1 [EC:3.1.1.- 2.8.2.-]	Metabolism; Glycan biosynthesis and metabolism; Glycosaminoglycan biosynthesis - heparan sulfate / heparin | Brite Hierarchies; Protein families: metabolism; Glycosyltransferases
K02577	heparan sulfate N-deacetylase/N-sulfotransferase NDST2 [EC:3.1.1.- 2.8.2.-]	Metabolism; Glycan biosynthesis and metabolism; Glycosaminoglycan biosynthesis - heparan sulfate / heparin | Brite Hierarchies; Protein families: metabolism; Glycosyltransferases
K02578	heparan sulfate N-deacetylase/N-sulfotransferase NDST3 [EC:3.1.1.- 2.8.2.-]	Metabolism; Glycan biosynthesis and metabolism; Glycosaminoglycan biosynthesis - heparan sulfate / heparin | Brite Hierarchies; Protein families: metabolism; Glycosyltransferases
K02580	nuclear factor NF-kappa-B p105 subunit	Environmental Information Processing; Signal transduction; Ras signaling pathway | Environmental Information Processing; Signal transduction; MAPK signaling pathway | Environmental Information Processing; Signal transduction; NF-kappa B signaling pathway | Environmental Information Processing; Signal transduction; TNF signaling pathway | Environmental Information Processing; Signal transduction; …
K02584	Nif-specific regulatory protein	Environmental Information Processing; Signal transduction; Two-component system | Brite Hierarchies; Protein families: genetic information processing; Transcription factors
K02585	nitrogen fixation protein NifB	Not Included in Pathway or Brite; Unclassified: metabolism; Energy metabolism
K02586	nitrogenase molybdenum-iron protein alpha chain [EC:1.18.6.1]	Metabolism; Energy metabolism; Nitrogen metabolism | Metabolism; Xenobiotics biodegradation and metabolism; Chloroalkane and chloroalkene degradation
K02587	nitrogenase molybdenum-cofactor synthesis protein NifE	Not Included in Pathway or Brite; Unclassified: metabolism; Energy metabolism
K02588	nitrogenase iron protein NifH	Metabolism; Energy metabolism; Nitrogen metabolism | Metabolism; Xenobiotics biodegradation and metabolism; Chloroalkane and chloroalkene degradation
K02589	nitrogen regulatory protein PII 1	Not Included in Pathway or Brite; Unclassified: genetic information processing; Transcription
K02590	nitrogen regulatory protein PII 2	Not Included in Pathway or Brite; Unclassified: genetic information processing; Transcription
K02591	nitrogenase molybdenum-iron protein beta chain [EC:1.18.6.1]	Metabolism; Energy metabolism; Nitrogen metabolism | Metabolism; Xenobiotics biodegradation and metabolism; Chloroalkane and chloroalkene degradation
K02592	nitrogenase molybdenum-iron protein NifN	Not Included in Pathway or Brite; Unclassified: metabolism; Energy metabolism
K02593	nitrogen fixation protein NifT	Not Included in Pathway or Brite; Unclassified: metabolism; Energy metabolism
K02594	homocitrate synthase NifV [EC:2.3.3.14]	Metabolism; Carbohydrate metabolism; Pyruvate metabolism
K02595	nitrogenase-stabilizing/protective protein	Not Included in Pathway or Brite; Unclassified: metabolism; Energy metabolism
K02596	nitrogen fixation protein NifX	Not Included in Pathway or Brite; Unclassified: metabolism; Energy metabolism
K02597	nitrogen fixation protein NifZ	Not Included in Pathway or Brite; Unclassified: metabolism; Energy metabolism
K02598	nitrite transporter	Brite Hierarchies; Protein families: signaling and cellular processes; Transporters
K02599	Notch 1	Environmental Information Processing; Signal transduction; Notch signaling pathway | Organismal Systems; Immune system; Th1 and Th2 cell differentiation | Organismal Systems; Endocrine system; Thyroid hormone signaling pathway | Organismal Systems; Development; Dorso-ventral axis formation | Human Diseases; Cancers: Overview; Pathways in cancer | Human Diseases; Cancers: Overview; MicroRNAs in ca…
K02600	N utilization substance protein A	Brite Hierarchies; Protein families: genetic information processing; Transcription machinery | Brite Hierarchies; Protein families: genetic information processing; Ribosome biogenesis
K02601	transcriptional antiterminator NusG	Brite Hierarchies; Protein families: genetic information processing; Transcription machinery | Brite Hierarchies; Protein families: genetic information processing; Ribosome biogenesis
K02603	origin recognition complex subunit 1	Cellular Processes; Cell growth and death; Cell cycle | Cellular Processes; Cell growth and death; Cell cycle - yeast | Cellular Processes; Cell growth and death; Meiosis - yeast | Brite Hierarchies; Protein families: genetic information processing; DNA replication proteins | Brite Hierarchies; Protein families: genetic information processing; Chromosome and associated proteins
K02606	origin recognition complex subunit 4	Cellular Processes; Cell growth and death; Cell cycle | Cellular Processes; Cell growth and death; Cell cycle - yeast | Cellular Processes; Cell growth and death; Meiosis - yeast | Brite Hierarchies; Protein families: genetic information processing; DNA replication proteins
K02609	ring-1,2-phenylacetyl-CoA epoxidase subunit PaaA [EC:1.14.13.149]	Metabolism; Amino acid metabolism; Phenylalanine metabolism
K02610	ring-1,2-phenylacetyl-CoA epoxidase subunit PaaB	Metabolism; Amino acid metabolism; Phenylalanine metabolism
K02611	ring-1,2-phenylacetyl-CoA epoxidase subunit PaaC [EC:1.14.13.149]	Metabolism; Amino acid metabolism; Phenylalanine metabolism
K02612	ring-1,2-phenylacetyl-CoA epoxidase subunit PaaD	Metabolism; Amino acid metabolism; Phenylalanine metabolism
K02613	ring-1,2-phenylacetyl-CoA epoxidase subunit PaaE	Metabolism; Amino acid metabolism; Phenylalanine metabolism
K02614	acyl-CoA thioesterase [EC:3.1.2.-]	Metabolism; Amino acid metabolism; Phenylalanine metabolism
K02615	3-oxo-5,6-didehydrosuberyl-CoA/3-oxoadipyl-CoA thiolase [EC:2.3.1.223 2.3.1.174]	Metabolism; Amino acid metabolism; Phenylalanine metabolism
K02616	phenylacetic acid degradation operon negative regulatory protein	Brite Hierarchies; Protein families: genetic information processing; Transcription factors
K02617	phenylacetic acid degradation protein	Not Included in Pathway or Brite; Poorly characterized; General function prediction only
K02618	oxepin-CoA hydrolase / 3-oxo-5,6-dehydrosuberyl-CoA semialdehyde dehydrogenase [EC:3.3.2.12 1.2.1.91]	Metabolism; Amino acid metabolism; Phenylalanine metabolism
K02619	4-amino-4-deoxychorismate lyase [EC:4.1.3.38]	Metabolism; Metabolism of cofactors and vitamins; Folate biosynthesis
K02621	topoisomerase IV subunit A [EC:5.99.1.-]	Brite Hierarchies; Protein families: genetic information processing; DNA replication proteins | Brite Hierarchies; Protein families: genetic information processing; Chromosome and associated proteins | Brite Hierarchies; Protein families: signaling and cellular processes; Prokaryotic defense system
K02622	topoisomerase IV subunit B [EC:5.99.1.-]	Brite Hierarchies; Protein families: genetic information processing; DNA replication proteins | Brite Hierarchies; Protein families: genetic information processing; Chromosome and associated proteins | Brite Hierarchies; Protein families: signaling and cellular processes; Prokaryotic defense system
K02623	LysR family transcriptional regulator, pca operon transcriptional activator	Brite Hierarchies; Protein families: genetic information processing; Transcription factors
K02624	IclR family transcriptional regulator, pca regulon regulatory protein	Brite Hierarchies; Protein families: genetic information processing; Transcription factors
K02625	MFS transporter, MHS family, dicarboxylic acid transporter PcaT	Brite Hierarchies; Protein families: signaling and cellular processes; Transporters
K02626	arginine decarboxylase [EC:4.1.1.19]	Metabolism; Amino acid metabolism; Arginine and proline metabolism
K02634	apocytochrome f	Metabolism; Energy metabolism; Photosynthesis | Brite Hierarchies; Protein families: metabolism; Photosynthesis proteins
K02635	cytochrome b6	Metabolism; Energy metabolism; Photosynthesis | Brite Hierarchies; Protein families: metabolism; Photosynthesis proteins
K02636	cytochrome b6-f complex iron-sulfur subunit [EC:7.1.1.6]	Metabolism; Energy metabolism; Photosynthesis | Brite Hierarchies; Protein families: metabolism; Photosynthesis proteins
K02637	cytochrome b6-f complex subunit 4	Metabolism; Energy metabolism; Photosynthesis | Brite Hierarchies; Protein families: metabolism; Photosynthesis proteins
K02638	plastocyanin	Metabolism; Energy metabolism; Photosynthesis | Brite Hierarchies; Protein families: metabolism; Photosynthesis proteins
K02639	ferredoxin	Metabolism; Energy metabolism; Photosynthesis | Brite Hierarchies; Protein families: metabolism; Photosynthesis proteins
K02640	cytochrome b6-f complex subunit 5	Metabolism; Energy metabolism; Photosynthesis | Brite Hierarchies; Protein families: metabolism; Photosynthesis proteins
K02641	ferredoxin--NADP+ reductase [EC:1.18.1.2]	Metabolism; Energy metabolism; Photosynthesis | Brite Hierarchies; Protein families: metabolism; Photosynthesis proteins
K02647	carbohydrate diacid regulator	Brite Hierarchies; Protein families: genetic information processing; Transcription factors
K02650	type IV pilus assembly protein PilA	Environmental Information Processing; Signal transduction; Two-component system | Brite Hierarchies; Protein families: signaling and cellular processes; Secretion system | Brite Hierarchies; Protein families: signaling and cellular processes; Bacterial motility proteins
K02651	pilus assembly protein Flp/PilA	Cellular Processes; Cell growth and death; Cell cycle - Caulobacter | Brite Hierarchies; Protein families: signaling and cellular processes; Secretion system | Brite Hierarchies; Protein families: signaling and cellular processes; Bacterial motility proteins
K02652	type IV pilus assembly protein PilB	Brite Hierarchies; Protein families: signaling and cellular processes; Secretion system | Brite Hierarchies; Protein families: signaling and cellular processes; Bacterial motility proteins
K02653	type IV pilus assembly protein PilC	Brite Hierarchies; Protein families: signaling and cellular processes; Secretion system | Brite Hierarchies; Protein families: signaling and cellular processes; Bacterial motility proteins
K02654	leader peptidase (prepilin peptidase) / N-methyltransferase [EC:3.4.23.43 2.1.1.-]	Brite Hierarchies; Protein families: metabolism; Peptidases | Brite Hierarchies; Protein families: signaling and cellular processes; Secretion system | Brite Hierarchies; Protein families: signaling and cellular processes; Bacterial motility proteins
K02655	type IV pilus assembly protein PilE	Brite Hierarchies; Protein families: signaling and cellular processes; Secretion system | Brite Hierarchies; Protein families: signaling and cellular processes; Bacterial motility proteins
K02656	type IV pilus assembly protein PilF	Brite Hierarchies; Protein families: signaling and cellular processes; Secretion system | Brite Hierarchies; Protein families: signaling and cellular processes; Bacterial motility proteins
K02657	twitching motility two-component system response regulator PilG	Environmental Information Processing; Signal transduction; Two-component system | Cellular Processes; Cellular community - prokaryotes; Biofilm formation - Pseudomonas aeruginosa | Brite Hierarchies; Protein families: signaling and cellular processes; Secretion system | Brite Hierarchies; Protein families: signaling and cellular processes; Two-component system | Brite Hierarchies; Protein familie…
K02658	twitching motility two-component system response regulator PilH	Environmental Information Processing; Signal transduction; Two-component system | Cellular Processes; Cellular community - prokaryotes; Biofilm formation - Pseudomonas aeruginosa | Brite Hierarchies; Protein families: signaling and cellular processes; Secretion system | Brite Hierarchies; Protein families: signaling and cellular processes; Two-component system | Brite Hierarchies; Protein familie…
K02659	twitching motility protein PilI	Environmental Information Processing; Signal transduction; Two-component system | Cellular Processes; Cellular community - prokaryotes; Biofilm formation - Pseudomonas aeruginosa | Brite Hierarchies; Protein families: signaling and cellular processes; Secretion system | Brite Hierarchies; Protein families: signaling and cellular processes; Bacterial motility proteins
K02660	twitching motility protein PilJ	Environmental Information Processing; Signal transduction; Two-component system | Cellular Processes; Cellular community - prokaryotes; Biofilm formation - Pseudomonas aeruginosa | Brite Hierarchies; Protein families: signaling and cellular processes; Secretion system | Brite Hierarchies; Protein families: signaling and cellular processes; Bacterial motility proteins
K02661	type IV pilus assembly protein PilK	Environmental Information Processing; Signal transduction; Two-component system | Brite Hierarchies; Protein families: signaling and cellular processes; Secretion system | Brite Hierarchies; Protein families: signaling and cellular processes; Bacterial motility proteins
K02662	type IV pilus assembly protein PilM	Brite Hierarchies; Protein families: signaling and cellular processes; Secretion system | Brite Hierarchies; Protein families: signaling and cellular processes; Bacterial motility proteins
K02663	type IV pilus assembly protein PilN	Brite Hierarchies; Protein families: signaling and cellular processes; Secretion system | Brite Hierarchies; Protein families: signaling and cellular processes; Bacterial motility proteins
K02664	type IV pilus assembly protein PilO	Brite Hierarchies; Protein families: signaling and cellular processes; Secretion system | Brite Hierarchies; Protein families: signaling and cellular processes; Bacterial motility proteins
K02665	type IV pilus assembly protein PilP	Brite Hierarchies; Protein families: signaling and cellular processes; Secretion system | Brite Hierarchies; Protein families: signaling and cellular processes; Bacterial motility proteins
K02666	type IV pilus assembly protein PilQ	Brite Hierarchies; Protein families: signaling and cellular processes; Secretion system | Brite Hierarchies; Protein families: signaling and cellular processes; Bacterial motility proteins
K02667	two-component system, NtrC family, response regulator PilR	Environmental Information Processing; Signal transduction; Two-component system | Brite Hierarchies; Protein families: signaling and cellular processes; Two-component system | Brite Hierarchies; Protein families: signaling and cellular processes; Bacterial motility proteins
K02668	two-component system, NtrC family, sensor histidine kinase PilS [EC:2.7.13.3]	Environmental Information Processing; Signal transduction; Two-component system | Brite Hierarchies; Protein families: metabolism; Protein kinases | Brite Hierarchies; Protein families: signaling and cellular processes; Two-component system | Brite Hierarchies; Protein families: signaling and cellular processes; Bacterial motility proteins
K02669	twitching motility protein PilT	Brite Hierarchies; Protein families: signaling and cellular processes; Secretion system | Brite Hierarchies; Protein families: signaling and cellular processes; Bacterial motility proteins
K02670	twitching motility protein PilU	Brite Hierarchies; Protein families: signaling and cellular processes; Secretion system | Brite Hierarchies; Protein families: signaling and cellular processes; Bacterial motility proteins
K02671	type IV pilus assembly protein PilV	Brite Hierarchies; Protein families: signaling and cellular processes; Secretion system | Brite Hierarchies; Protein families: signaling and cellular processes; Bacterial motility proteins
[truncated: 7,680 more rows]
